# Supplementary material for: Capsular polysaccharide of Mycoplasma mycoides subsp. capri contributes to phenotypic diversity promoting distinctive immune responses
Source: PLoS Pathog. 2025 Dec 12;21(12):e1013386. doi: 10.1371/journal.ppat.1013386 (PMC12716728; doi:10.1371/journal.ppat.1013386)
Supplement: S1 Table — (XLSX) [file ppat.1013386.s014.xlsx]

## Sheet: S1 T-Caprine PBMC supernatant
S1 Table. Comparison of cytokine secretion of caprine PBMCs stimulated with GM12 and its isogenic mutants for 16 hours at 38.5°C.
Cytokines/chemokines		GM12::YCpMmyc1.1-Δglf vs. GM12	GM12::YCpMmyc1.1-Δglf vs. GM12::YCpMmyc1.1	GM12::YCpMmyc1.1-Δglf vs. GM12::YCpMmyc1.1-Δ68
IFN-γ	95% CI	-3.822 to 3.462	-2.171 to 2.611	-2.298 to 2.585
	Adjusted p value	0.9781 (ns)	0.8959 (ns)	0.9652 (ns)
IL-1α	95% CI	-0.3482 to 0.8816	-0.2298 to 1.150	-0.1017 to 1.235
	Adjusted p value	0.2211 (ns)	0.1062 (ns)	0.0683 (ns)
IL-1β	95% CI	-0.3925 to 0.2391	-0.2653 to 0.9253	-0.2406 to 1.074
	Adjusted p value	0.4851 (ns)	0.1472 (ns)	0.1163 (ns)
IL-4	95% CI	-0.7186 to 1.752	-0.2449 to 1.018	-0.6140 to 1.207
	Adjusted p value	0.2341 (ns)	0.1237 (ns)	0.3378 (ns)
IL-6	95% CI	-0.6429 to 0.4696	-0.1105 to 0.2105	-0.2849 to 0.4049
	Adjusted p value	0.7121 (ns)	0.3587 (ns)	0.6591 (ns)
IL-8	95% CI	-0.1126 to 0.1926	-0.1101 to 0.1701	-0.1918 to 0.3051
	Adjusted p value	0.4451 (ns)	0.5516 (ns)	0.5182 (ns)
IL-10	95% CI	-0.06277 to 1.483	0.4741 to 0.7392	0.3855 to 0.9812
	Adjusted p value	0.0587 (ns)	0.0025 (**)	0.0099 (**)
IL-17A	95% CI	-0.2312 to 0.9245	0.01739 to 0.5026	-0.02503 to 0.4517
	Adjusted p value	0.1282 (ns)	0.0438 (*)	0.0617 (ns)
MIP-1α	95% CI	0.3258 to 1.634	-0.006823 to 0.1002	0.07159 to 0.3951
	Adjusted p value	0.0229 (*)	0.0647 (ns)	0.0246 (*)
IL-36RA	95% CI	-0.4102 to 0.5702	-0.2001 to 0.2201	-0.2285 to 0.3018
	Adjusted p value	0.6903 (ns)	0.9802 (ns)	0.7644 (ns)
IP-10	95% CI	-0.1313 to 0.7246	-0.004409 to 0.4177	0.09736 to 0.4026
	Adjusted p value	0.099 (ns)	0.052 (ns)	0.0192 (*)
MCP-1	95% CI	0.2299 to 1.183	-0.1649 to 0.1182	-0.1175 to 0.04420
	Adjusted p value	0.0233 (*)	0.6854 (ns)	0.2059 (ns)
MIP-1β	95% CI	-0.2343 to 0.4276	-0.3092 to 0.2892	-0.2833 to 0.3233
	Adjusted p value	0.39 (ns)	0.9926 (ns)	0.9531 (ns)
TNF-α	95% CI	0.0005087 to 0.8928	-0.02539 to 0.6854	0.08461 to 0.7954
	Adjusted p value	0.0499 (*)	0.0576 (ns)	0.0332 (*)
VEGF-A	95% CI	-0.6635 to 0.5702	-0.2396 to 0.2196	-0.2666 to 0.3066
	Adjusted p value	0.9341 (ns)	0.9845 (ns)	0.946 (ns)
