# Supplementary material for: Capsular polysaccharide of Mycoplasma mycoides subsp. capri contributes to phenotypic diversity promoting distinctive immune responses
Source: PLoS Pathog. 2025 Dec 12;21(12):e1013386. doi: 10.1371/journal.ppat.1013386 (PMC12716728; doi:10.1371/journal.ppat.1013386)
Supplement: S2 Table — (XLSX) [file ppat.1013386.s015.xlsx]

## Sheet: S2-Bovine
S2 Table. Comparison of cytokine secretion of bovine PBMCs stimulated with GM12 and its isogenic mutants for 16 hours at 38.5°C.
Cytokines/chemokines		GM12::YCpMmyc1.1-Δglf vs. GM12	GM12::YCpMmyc1.1-Δglf vs. GM12::YCpMmyc1.1	GM12::YCpMmyc1.1-Δglf vs. GM12::YCpMmyc1.1-Δ68
IFN-γ	95% CI	1.401 to 1.994	0.7318 to 1.423	0.6711 to 2.111
	Adjusted p value	<0.0001 (****)	0.0001 (***)	0.0018 (**)
IL-1α	95% CI	-0.08352 to 0.3160	0.5485 to 1.174	0.4227 to 1.077
	Adjusted p value	0.2759 (ns)	0.0002 (***)	0.0007 (***)
IL-1β	95% CI	-0.1045 to 0.07198	0.3571 to 0.7804	0.2707 to 0.7993
	Adjusted p value	0.9028 (ns)	0.0003 (***)	0.0014 (**)
IL-4	95% CI	nd	nd	nd
	Adjusted p value
IL-6	95% CI	-0.3507 to -0.1993	-0.2474 to -0.08509	-0.2668 to -0.04823
	Adjusted p value	<0.0001 (****)	0.0013 (**)	0.0091 (**)
IL-8	95% CI	-0.9790 to -0.04596	-0.6962 to 0.5437	-0.5868 to 0.5593
	Adjusted p value	0.0336 (*)	0.9663 (ns)	0.9997 (ns)
IL-10	95% CI	-0.03806 to 0.4581	0.1831 to 0.8844	0.2196 to 0.8204
	Adjusted p value	0.094 (ns)	0.0069 (**)	0.0034 (**)
IL-17A	95% CI	0.009363 to 0.2206	-0.2143 to 0.1543	-0.1683 to 0.1858
	Adjusted p value	0.035 (*)	0.9288 (ns)	0.9976 (ns)
MIP-1α	95% CI	0.5532 to 0.8918	-0.01495 to 0.2800	0.001334 to 0.1862
	Adjusted p value	<0.0001 (****)	0.0758 (ns)	0.0471 (*)
IL-36RA	95% CI	-0.1740 to 0.03398	-0.06961 to 0.1371	-0.08352 to 0.1185
	Adjusted p value	0.1918 (ns)	0.6648 (ns)	0.9167 (ns)
IP-10	95% CI	0.1629 to 0.4521	0.1248 to 0.3202	0.04273 to 0.4198
	Adjusted p value	0.001 (**)	0.0007 (***)	0.0203 (*)
MCP-1	95% CI	0.9519 to 1.408	0.1816 to 0.3984	0.2539 to 0.5111
	Adjusted p value	<0.0001 (****)	0.0003 (***)	0.0001 (***)
MIP-1β	95% CI	1.270 to 2.100	-0.3166 to 0.4791	-0.5039 to 0.4889
	Adjusted p value	<0.0001 (****)	0.8752 (ns)	>0.9999 (ns)
TNF-α	95% CI	0.6293 to 0.9857	0.4124 to 0.7651	0.3140 to 0.7885
	Adjusted p value	<0.0001 (****)	<0.0001 (****)	0.0006 (***)
VEGF-A	95% CI	-0.4923 to -0.1752	-0.04194 to 0.6044	0.01533 to 0.5972
	Adjusted p value	0.0011 (**)	0.0852 (ns)	0.0404 (*)
nd = no detection

## Sheet: Sheet2
		IFN
	p adjusted	95% CI
glf vs GM12	0.0095	-1.060 to -0.1804
