# Supplementary material for: Capsular polysaccharide of Mycoplasma mycoides subsp. capri contributes to phenotypic diversity promoting distinctive immune responses
Source: PLoS Pathog. 2025 Dec 12;21(12):e1013386. doi: 10.1371/journal.ppat.1013386 (PMC12716728; doi:10.1371/journal.ppat.1013386)
Supplement: S3 Table — The data show 222 up-regulated genes and 24 down-regulated genes in GM12::YCpMmyc1.1-Δglf. (XLSX) [file ppat.1013386.s016.xlsx]

## Sheet: S3-6h glf vs GM12
S3 Table. 246 differentially expressed genes in goat PBMCs stimulated with GM12 and GM12::YCpMmyc1.1-Δglf for 6 hours. The data show 222 up-regulated genes and 24 down-regulated genes in GM12::YCpMmyc1.1-Δglf.
gene	Description	Chr	Start	End	Strand	Length	baseMean	log2FoldChange	lfcSE	p value	p adjusted value	Regulation
COL6A1	Collagen Type VI Alpha 1 Chain	NC_030808.1	145631195	145652325	+	21131	9.0939	42.9233	5.57192	2.33263e-15	7.68188e-14	Up
GALNT8	Polypeptide N-Acetylgalactosaminyltransferase 8	NC_030812.1	104320129	104356591	-	36463	6.69526	38.063	5.05094	1.25497e-14	3.79434e-13	Up
LOC102180463	Pregnancy-associated glycoprotein 1-like	NC_030836.1	36833746	36843535	-	9790	6.19903	34.9528	5.75793	3.8878e-10	7.20539e-09	Up
SIX4	SIX Homeobox 4	NC_030817.1	30304829	30317343	+	12515	4.22283	30.6375	7.15076	3.17534e-07	3.94495e-06	Up
LOC102188304	Cytochrome P450 2C9	NC_030833.1	35237726	35284502	-	46777	7.04978	29.2309	2.56112	1.67132e-30	1.43679e-28	Up
LOC102175920	Zinc finger protein 300-like	NC_030832.1	39441652	39447995	-	6344	4.14912	28.9447	4.13989	1.25436e-12	3.14413e-11	Up
CROCC2	Ciliary Rootlet Coiled-Coil, Rootletin Family Member 2	NC_030810.1	868802	902511	-	33710	3.48568	28.8779	4.14566	1.51282e-12	3.75242e-11	Up
ANGPTL5	Angiopoietin Like 5	NC_030822.1	75547936	75563785	-	15850	3.26907	22.1129	5.49653	4.94418e-07	5.90598e-06	Up
LOC102182669	Keratin, type II cytoskeletal 5-like	NC_030812.1	27193491	27206059	+	12569	4.41693	21.16	4.47348	1.40391e-07	1.83356e-06	Up
LOC102181939	Exocyst complex component 1-like	NC_030813.1	71799143	71815045	+	15903	5.37629	20.1968	3.0079	1.27745e-11	2.89143e-10	Up
PPP1R3A	Protein Phosphatase 1 Regulatory Subunit 3A	NC_030811.1	65654614	65694530	-	39917	3.65345	18.9756	5.77498	1.18213e-06	1.32416e-05	Up
KIRREL2	Kirre Like Nephrin Family Adhesion Molecule 2	NC_030825.1	47400410	47410000	+	9591	10.8607	18.4697	2.5471	2.9964e-13	7.95793e-12	Up
LRAT	Lecithin Retinol Acyltransferase	NC_030824.1	68210863	68217884	+	7022	3.05123	18.4614	4.00294	1.50184e-07	1.9472e-06	Up
LOC108637745	PRAME family member 8-like	NC_030823.1	52877820	52880459	-	2640	3.60865	17.6894	3.93377	1.72925e-07	2.22321e-06	Up
LOC102180409	Olfactory receptor 51I2-like	NC_030822.1	34333254	34334202	-	949	4.14783	16.3824	5.06497	1.03848e-06	1.17555e-05	Up
LOC102182615	Hemoglobin subunit beta-like	NC_030822.1	34126021	34127233	-	1213	6.67685	14.4308	4.39384	7.40782e-07	8.61803e-06	Up
LOC108634976	Interferon omega-1-like	NW_017196165.1	12355	13178	+	824	24.8856	9.2056	2.4818	2.17741e-08	3.23453e-07	Up
C2H1orf234	Testis expressed 46	NC_030809.1	6114063	6116456	-	2394	4.02071	9.18943	9.07211	3.48853e-05	0.000294346	Up
GUCY1A3	Guanylate Cyclase 1 Soluble Subunit Alpha 3	NC_030824.1	27478245	27543176	+	64932	49.2741	9.09306	1.33279	1.82601e-15	6.06009e-14	Up
LOC108635455	Interferon omega-1-like	NW_017216146.1	12114	12764	-	651	18.467	8.89009	2.11909	2.13106e-09	3.65232e-08	Up
RNASE2	Ribonuclease A Family Member 2	NC_030817.1	76760578	76761239	+	662	7.66667	8.47587	4.65914	3.57508e-06	3.71315e-05	Up
LOC102178068	Interferon omega-1-like	NW_017189757.1	15351	16021	-	671	27.7937	7.71725	2.46287	6.46211e-08	8.89568e-07	Up
RSAD2	Radical S-Adenosyl Methionine Domain Containing 2	NC_030818.1	89640199	89658757	-	18559	16341.7	5.79869	0.292594	1.39101e-90	1.65422e-87	Up
LOC108636634	Interferon beta-2	NC_030815.1	23163807	23164709	+	903	31.4247	5.77733	0.907387	4.34039e-14	1.24378e-12	Up
LOC108633243	Interferon beta-2-like	NC_030815.1	23214949	23215538	+	590	28.4443	5.54963	1.01719	1.79854e-11	3.99787e-10	Up
LOC108636449	Uncharacterized LOC108636449	NC_030814.1	103051621	103057109	-	5489	358.709	4.97512	0.48498	1.0175e-26	7.16466e-25	Up
CMPK2	Cytidine/Uridine Monophosphate Kinase 2	NC_030818.1	89670732	89687207	+	16476	5305.48	4.9599	0.304314	1.53242e-61	5.75492e-59	Up
ISG20	Interferon Stimulated Exonuclease Gene 20	NC_030828.1	18888183	18905433	+	17251	4715.12	4.84388	0.251429	1.99824e-84	1.85975e-81	Up
IFIT3	Interferon Induced Protein With Tetratricopeptide Repeats 3	NC_030833.1	40303996	40311119	-	7124	14595.8	4.59514	0.32978	6.68984e-46	1.18349e-43	Up
HES4	Hes Family BHLH Transcription Factor 4	NC_030823.1	49971848	49975772	+	3925	1506.17	4.58635	0.231509	5.03441e-89	5.38833e-86	Up
LOC108636616	Interferon omega-1-like	NC_030815.1	22753817	22754452	-	636	15.8925	4.58066	1.28144	2.06277e-07	2.62362e-06	Up
MX2	MX Dynamin Like GTPase 2	NC_030808.1	141193475	141232778	+	39304	32005.9	4.57954	0.386146	2.76543e-34	2.83239e-32	Up
ISG15	ISG15 Ubiquitin Like Modifier	NC_030823.1	49962961	49964077	-	1117	13269	4.57616	0.358833	4.67163e-39	6.13503e-37	Up
ZSCAN12	Zinc Finger And SCAN Domain Containing 12	NC_030830.1	19585211	19594164	-	8954	10.0555	4.48333	2.02739	4.05043e-06	4.14849e-05	Up
IFIT2	Interferon Induced Protein With Tetratricopeptide Repeats 2	NC_030833.1	40320328	40329156	-	8829	13288.8	4.45653	0.286151	1.84597e-56	5.56547e-54	Up
LOC102168687	Iinterferon-induced protein with tetratricopeptide repeats 1	NC_030833.1	40277371	40287588	-	10218	17060.7	4.30402	0.246868	6.65196e-70	3.39028e-67	Up
LOC108636612	Interferon omega-1-like	NC_030815.1	22710695	22711381	-	687	30.1808	4.29358	4.29559	3.37577e-05	0.000286639	Up
ASPN	Asporin	NC_030815.1	83837251	83862639	-	25389	9.1698	4.28933	1.73152	3.33284e-06	3.47844e-05	Up
LOC108636404	Bone marrow stromal antigen 2-like	NC_030814.1	103042393	103046549	-	4157	1588.17	4.27998	0.437934	1.22885e-24	7.5806e-23	Up
LOC102168412	Eukaryotic translation initiation factor 4E-like	NC_030833.1	40277371	40279078	-	1708	6161.82	4.27343	0.254215	2.80922e-65	1.1791e-62	Up
LOC102189476	Apolipoprotein L3-like	NC_030812.1	72921359	72938639	+	17281	42.4912	4.24964	1.25664	5.22781e-07	6.21703e-06	Up
LOC102186893	2'-5'-oligoadenylate synthase 2	NC_030824.1	9788337	9812110	+	23774	405.238	4.1771	0.988293	3.66694e-08	5.24345e-07	Up
IFI44	Interferon Induced Protein 44	NC_030810.1	55187646	55206942	+	19297	9266.47	4.17144	0.311047	5.01524e-43	8.07189e-41	Up
TNFSF10	TNF Superfamily Member 10	NC_030808.1	94545760	94564501	+	18742	8424.24	4.15186	0.152956	3.71631e-164	3.97757e-160	Up
SLC27A6	Solute Carrier Family 27 Member 6	NC_030814.1	85486014	85558024	+	72011	13.624	4.14468	2.39789	1.14494e-05	0.000107403	Up
IDO1	Indoleamine 2,3-Dioxygenase 1	NC_030834.1	10561814	10574554	-	12741	4427.43	4.09278	0.178384	1.76684e-118	7.5642e-115	Up
LOC102172252	Uncharacterized LOC102172252	NC_030812.1	73192549	73199801	-	7253	38.2827	4.06091	0.808627	1.16809e-09	2.06134e-08	Up
LOC102170144	Guanylate-binding protein 1	NC_030810.1	66295144	66399229	-	104086	85051.8	4.00233	0.196048	9.59781e-95	1.46751e-91	Up
IL13	Interleukin 13	NC_030814.1	88859199	88862094	+	2896	196.754	3.96187	0.69959	3.87726e-11	8.2666e-10	Up
LOC102180290	Ubl carboxyl-terminal hydrolase 18	NC_030812.1	74663917	74698973	+	35057	6715.08	3.93205	0.173683	1.16336e-115	4.1505e-112	Up
LOC108636620	Interferon omega-1-like	NC_030815.1	22808119	22808744	-	626	16.5246	3.86972	1.65308	7.14866e-06	6.96197e-05	Up
LOC102181595	Interferon beta-2-like	NC_030815.1	23191411	23192209	+	799	20.2471	3.77237	1.43145	4.93046e-06	4.9731e-05	Up
TIFA	TRAF Interacting Protein with Forkhead Associated Domain	NC_030813.1	13580947	13589288	+	8342	171.313	3.749	0.748525	1.17351e-09	2.0692e-08	Up
HPCAL4	Hippocalcin Like 4	NC_030810.1	14411264	14423702	-	12439	39.6599	3.71558	1.26032	2.72825e-06	2.87406e-05	Up
IFIT5	Interferon induced protein with tetratricopeptide repeats 5	NC_030833.1	40261901	40272045	-	10145	3769.69	3.68801	0.176293	1.07212e-99	1.76538e-96	Up
LOC106502345	Uncharacterized LOC106502345	NC_030814.1	39647169	39656117	-	8949	105.981	3.66977	0.746611	1.85819e-09	3.19489e-08	Up
GZMA	Granzyme A	NC_030827.1	24057672	24066864	-	9193	245.397	3.61139	0.516186	5.77692e-15	1.81854e-13	Up
DDX58	DEAD box polypeptide 58	NC_030815.1	11385490	11432023	+	46534	11369.5	3.6046	0.290458	5.31233e-38	6.80933e-36	Up
BST2	Bone Marrow Stromal Cell Antigen 2	NC_030814.1	103033158	103036053	-	2896	481.225	3.51611	0.344082	3.21434e-27	2.32453e-25	Up
IL12B	Interleukin-12 subunit beta	NC_030814.1	39674855	39684949	+	10095	811.181	3.5135	0.351355	2.99651e-26	2.04931e-24	Up
LOC108633271	Interferon omega-1-like	NC_030815.1	22798847	22799706	-	860	15.2392	3.46616	1.57662	1.52392e-05	0.000138931	Up
LOC108637854	Uncharacterized LOC108637854	NC_030824.1	9714221	9733622	-	19402	13881	3.45394	0.320415	7.78113e-30	6.431e-28	Up
LOC102190983	2'-5'-oligoadenylate synthase 1	NC_030824.1	9723526	9783092	+	59567	46694.6	3.41924	0.322816	5.6958e-29	4.54941e-27	Up
DHX58	DExH-box helicase 58	NC_030826.1	41876737	41886551	-	9815	4068.14	3.41581	0.219813	3.0898e-57	9.58554e-55	Up
IFNG	Interferon gamma	NC_030812.1	44984285	44988400	+	4116	534.025	3.39066	0.484784	5.19803e-15	1.64638e-13	Up
MX1	MX dynamin like GTPase 1	NC_030808.1	141239169	141274229	+	35061	39946.2	3.38486	0.278887	1.1134e-36	1.2883e-34	Up
LOC108636124	Uncharacterized LOC108636124	NC_030812.1	5151541	5209553	-	58013	30.4088	3.37302	1.69043	2.25907e-05	0.000198512	Up
MLKL	Mixed Lineage Kinase Domain Like Pseudokinase	NC_030825.1	3353461	3380941	-	27481	450.925	3.36739	0.373214	3.24599e-22	1.71564e-20	Up
LRRC3	Leucine Rich Repeat Containing 3	NC_030808.1	144338207	144343402	+	5196	1562.09	3.36396	0.349952	1.2243e-24	7.57436e-23	Up
BATF2	Basic Leucine Zipper ATF-Like Transcription Factor 2	NC_030836.1	43632762	43639774	-	7013	50.7671	3.35875	1.19032	5.38811e-06	5.39514e-05	Up
ENPEP	Glutamyl aminopeptidase	NC_030813.1	15225286	15307493	-	82208	29.3976	3.3545	1.82811	2.73409e-05	0.000236564	Up
LOC108638400	F-box only protein 16-like	NC_030827.1	61282	88004	-	26723	20.1578	3.34841	1.69076	2.38194e-05	0.000208796	Up
CBLN3	Cerebellin 3 Precursor	NC_030817.1	80681703	80691147	-	9445	563.688	3.34351	0.251853	5.05888e-43	8.08137e-41	Up
TMPRSS2	Transmembrane serine protease 2	NC_030808.1	141279260	141329174	-	49915	1233.33	3.3391	0.445638	1.27189e-16	4.72675e-15	Up
DUSP15	Dual-Specificity Phosphatase 15	NC_030820.1	60693828	60715674	-	21847	1601.45	3.29801	0.264025	1.30803e-38	1.7073e-36	Up
SLFN11	Schlafen Family Member 11	NC_030826.1	14447339	14472216	+	24878	5452.75	3.28106	0.178342	1.98775e-78	1.32968e-75	Up
LOC102181554	Guanylate-binding protein 4	NC_030810.1	66332613	66361100	-	28488	2519.05	3.27373	0.258038	1.08727e-39	1.48243e-37	Up
AKAP7	A-kinase anchor protein 7	NC_030816.1	56487185	56612712	+	125528	1152.51	3.2572	0.233521	4.91067e-47	9.38551e-45	Up
LOC108637853	2'-5'-oligoadenylate synthase 1-like	NC_030824.1	9693647	9701883	+	8237	85.1589	3.25353	0.647038	1.15886e-09	2.04674e-08	Up
LOC102169889	Tripartite motif-containing protein 5	NC_030822.1	34710515	34729125	+	18611	21217.6	3.23967	0.204523	2.43623e-59	8.02307e-57	Up
LYSMD2	LysM domain containing 2	NC_030817.1	44534336	44547980	-	13645	342.429	3.19649	0.506909	6.29933e-13	1.62071e-11	Up
LOC102186299	Guanylate-binding protein 1	NC_030810.1	66536373	66548350	-	11978	1435.56	3.1959	0.232436	7.96716e-46	1.39791e-43	Up
TMEM132E	Transmembrane Protein 132E	NC_030826.1	15102216	15161273	-	59058	15.5448	3.18545	2.87219	5.2935e-05	0.00042471	Up
LOC102174264	Guanylate-binding protein 5	NC_030810.1	66428433	66444806	-	16374	11127.3	3.1308	0.135524	6.68809e-121	3.57913e-117	Up
CXCL10	C-X-C motif chemokine ligand 10	NC_030813.1	91399174	91401532	-	2359	2487.78	3.11318	0.30581	4.52542e-27	3.25071e-25	Up
UBA7	Ubiquitin-like modifier-activating enzyme 7	NC_030829.1	50495387	50504478	+	9092	10155.7	3.10437	0.225088	4.84122e-46	8.78231e-44	Up
FOXS1	Forkhead box S1	NC_030820.1	60689870	60693546	-	3677	2406.49	3.09621	0.234367	1.31683e-42	2.07265e-40	Up
TMEM100	Transmembrane protein 100	NC_030826.1	5704503	5709880	-	5378	38.4918	3.08974	1.72746	4.26789e-05	0.000351067	Up
LOC106502959	Uncharacterized LOC106502959	NC_030823.1	49948079	49952182	+	4104	29.2239	3.0701	1.09149	7.64925e-06	7.4057e-05	Up
TRANK1	Tetratricopeptide Repeat And Ankyrin Repeat Containing 1	NC_030829.1	10468418	10564309	+	95892	35269.3	3.05211	0.218811	5.88434e-47	1.11469e-44	Up
SLC17A7	Solute Carrier Family 17 Member 7	NC_030825.1	56899764	56911150	-	11387	12.3657	3.05134	2.13196	5.45365e-05	0.000436578	Up
ART3	ADP-ribosyltransferase 3	NC_030813.1	91370300	91510560	+	140261	2576.61	3.04325	0.306484	6.46407e-26	4.2972e-24	Up
LOC102191755	V-type proton ATPase subunit e 1 pseudogene	NC_030810.1	26366646	26366887	+	242	6.21936	3.00828	1.68752	4.88366e-05	0.000395684	Up
LOC106503026	Uncharacterized LOC106503026	NC_030824.1	16759704	16776448	-	16745	8.0322	3.00119	2.12746	5.90918e-05	0.000469532	Up
NT5C3A	Cytosolic 5'-nucleotidase 3	NC_030811.1	56426863	56469162	-	42300	5045.1	3.00103	0.149465	2.16382e-92	3.08792e-89	Up
ZBP1	Z-DNA-binding protein 1	NC_030820.1	57858424	57868552	+	10129	26594.5	2.9704	0.342718	1.13061e-20	5.50041e-19	Up
LOC102172606	Apolipoprotein L3	NC_030812.1	73374615	73407914	+	33300	1397.59	2.93775	0.222042	1.39769e-42	2.16804e-40	Up
LOC108636632	Interferon beta-2-like	NC_030815.1	23145673	23146698	+	1026	37.2894	2.93113	0.669782	4.17713e-08	5.93335e-07	Up
IRF7	Interferon regulatory factor 7	NC_030836.1	45828394	45831518	+	3125	4407.89	2.90038	0.166178	8.18641e-71	4.38096e-68	Up
LOC102183960	EP300-interacting inhibitor of differentiation 1-like	NC_030816.1	87960506	87963312	+	2807	61.5535	2.88087	0.641674	2.71497e-08	3.96971e-07	Up
LOC108636216	Uncharacterized LOC108636216	NC_030813.1	36833918	36837403	+	3486	699.537	2.86857	0.179313	3.75158e-60	1.2747e-57	Up
HTRA1	HtrA Serine Peptidase 1	NC_030833.1	9649292	9708623	-	59332	380.041	2.86791	0.294242	5.99978e-25	3.81102e-23	Up
RNF32	Ring finger protein 32	NC_030811.1	1734604	1770786	-	36183	33.717	2.8604	1.42135	4.74314e-05	0.000385755	Up
ST6GALNAC1	Alpha-N-acetylgalactosaminide alpha-2,6-sialyltransferase 1	NC_030826.1	54341015	54359299	+	18285	14.1433	2.85861	2.36578	7.43405e-05	0.00057657	Up
S100A14	S100 calcium binding protein A14	NC_030810.1	103385281	103387718	-	2438	59.8654	2.84976	1.10267	1.70707e-05	0.000154314	Up
FAM111B	Family With Sequence Similarity 111 Member B	NC_030822.1	1188260	1207729	-	19470	9953.03	2.83559	0.235587	7.53594e-36	8.31517e-34	Up
RTP4	Receptor Transporter Protein 4	NC_030808.1	79616839	79621245	-	4407	1352.33	2.83063	0.268393	1.81323e-28	1.40123e-26	Up
IFI44L	IFN-induced protein 44-like	NC_030810.1	55152019	55171814	+	19796	22036.1	2.82987	0.164731	1.21508e-68	5.78002e-66	Up
LOC102189031	HRAS-like suppressor 3	NC_030836.1	42293614	42318571	-	24958	347.826	2.79165	0.410536	4.60561e-14	1.3145e-12	Up
XAF1	XIAP associated factor 1	NC_030826.1	24955162	24968488	-	13327	6546.56	2.78691	0.20852	3.66769e-43	5.99317e-41	Up
HERC6	HECT and RLD domain containing E3 ubiquitin protein ligase family member 6	NC_030813.1	36819275	36872479	-	53205	22860.1	2.74348	0.145295	6.89011e-82	5.67268e-79	Up
DNAH2	Dynein axonemal heavy chain 2	NC_030826.1	27155534	27258276	+	102743	166.604	2.70982	0.482359	1.10772e-10	2.22353e-09	Up
B3GNT3	Beta-1,3-N-acetylglucosaminyltransferase-3	NC_030814.1	103418045	103437242	+	19198	1541.99	2.70421	0.183387	1.66453e-51	4.04898e-49	Up
LOC108637671	Tripartite motif-containing protein 5-like	NC_030822.1	34764774	34772382	+	7609	229.138	2.70097	0.286256	2.10799e-23	1.2033e-21	Up
SCN5A	Sodium Voltage-Gated Channel Alpha Subunit 5	NC_030829.1	11837245	11940676	-	103432	36.2257	2.65111	1.14802	3.94601e-05	0.000327269	Up
DCHS2	Dachsous Cadherin-Related 2	NC_030824.1	67515393	67864477	-	349085	469.232	2.64351	0.399501	2.53175e-13	6.78281e-12	Up
AGRN	Agrin	NC_030823.1	49921747	49960860	-	39114	1833.76	2.63357	0.244507	3.22953e-29	2.61861e-27	Up
IFI6	Interferon Alpha Inducible Protein 6	NC_030809.1	10302852	10306587	-	3736	8693.67	2.63017	0.267281	5.25481e-25	3.34878e-23	Up
P2RY6	Pyrimidinergic Receptor P2Y6	NC_030822.1	30225878	30250130	-	24253	219.43	2.62982	0.51611	2.42796e-09	4.12811e-08	Up
LOC102175526	Phospholipid scramblase 2	NC_030808.1	121549436	121574390	+	24955	6787.19	2.61387	0.158696	4.31065e-63	1.74102e-60	Up
PLCXD2	Phosphatidylinositol Specific Phospholipase C X Domain Containing 2	NC_030808.1	56201248	56259353	+	58106	690.574	2.5973	0.28352	4.07747e-22	2.14981e-20	Up
PNLIPRP2	Pancreatic lipase related protein 2	NC_030833.1	14959234	14978562	-	19329	14.9188	2.59089	2.50484	0.000106148	0.000796708	Up
TLR7	TLR7 toll like receptor 7	NW_017189516.1	50701229	50719365	-	18137	3141.95	2.55833	0.198664	5.49184e-40	7.53579e-38	Up
TTC6	Tetratricopeptide Repeat Domain 6	NC_030828.1	47218294	47421516	+	203223	127.115	2.55358	0.668612	7.97403e-07	9.21166e-06	Up
ZNFX1	Zinc Finger NFX1-Type Containing 1	NC_030820.1	76880480	76906800	-	26321	32422.2	2.55231	0.158083	1.14481e-60	3.95256e-58	Up
LOC102181828	Guanylate-binding protein 1-like	NC_030810.1	66406109	66412268	+	6160	398.642	2.53019	0.369973	8.062e-14	2.24707e-12	Up
TNFSF18	Tumor necrosis factor ligand superfamily member 18	NC_030823.1	39165138	39176197	-	11060	142.75	2.52367	0.453148	2.51819e-10	4.7915e-09	Up
LOC102178292	Membrane-spanning 4-domains subfamily A member 5	NC_030822.1	255591	281962	-	26372	101.071	2.51399	0.765538	4.79178e-06	4.84749e-05	Up
MB21D1	Cyclic GMP-AMP synthase	NC_030816.1	104207	129767	-	25561	4482.29	2.50515	0.168918	1.05435e-51	2.59418e-49	Up
GJA5	Gap Junction Protein Alpha 5	NC_030810.1	98651893	98670391	-	18499	21.1713	2.50464	1.88505	0.000137826	0.00101246	Up
LOC102181342	Ubiquitin carboxyl-terminal hydrolase 46-like	NC_030808.1	152023736	152075023	-	51288	386.472	2.50135	0.254259	8.84008e-25	5.51693e-23	Up
LOC102185892	NKG2D ligand 2-like	NC_030819.1	14690572	14696879	+	6308	10.6518	2.49543	1.35141	0.000105666	0.000793646	Up
RNF213	Ring finger protein 213	NC_030826.1	51484452	51608531	-	124080	96462.1	2.48827	0.231477	7.17941e-29	5.67094e-27	Up
LOC108638249	Uncharacterized LOC108638249	NC_030826.1	14483737	14486174	-	2438	1673.53	2.47736	0.132128	2.48159e-80	1.89717e-77	Up
LOC106502196	Uncharacterized LOC106502196	NC_030813.1	36777166	36794026	+	16861	2360.32	2.45376	0.158933	1.25398e-55	3.62738e-53	Up
NXNL2	Nucleoredoxin Like 2	NC_030815.1	89347442	89354496	-	7055	98.0988	2.45359	1.23221	9.23982e-05	0.000701872	Up
IFIH1	Interferon Induced with Helicase C Domain 1	NC_030809.1	102014561	102074319	-	59759	14136.2	2.4371	0.114862	9.89388e-102	1.7649e-98	Up
LOC108634034	Uncharacterized LOC108634034	NC_030833.1	9644313	9651449	+	7137	77.1137	2.43281	0.440763	4.40446e-10	8.13476e-09	Up
WDR78	Dynein axonemal intermediate chain 4	NC_030810.1	42418935	42512922	-	93988	28.3186	2.42771	1.10493	6.84422e-05	0.000535285	Up
DNAH8	Dynein Axonemal Heavy Chain 8	NC_030830.1	35928125	36241097	-	312973	100.204	2.42309	0.900784	2.54377e-05	0.0002218	Up
LOC108637882	Endogenous retrovirus group K member 9 Env polyprotein-like	NC_030824.1	68404430	68406354	-	1925	15.455	2.41933	0.870042	2.07881e-05	0.000183804	Up
CCNE1	Cyclin E1	NC_030825.1	41592961	41604655	+	11695	744.72	2.40338	0.215095	9.26613e-31	8.09595e-29	Up
LOC108638050	Uncharacterized LOC108638050	NC_030825.1	64002425	64007097	-	4673	205.631	2.39553	0.267891	6.50015e-21	3.21345e-19	Up
PTRF	Polymerase I and transcript release factor	NC_030826.1	42147659	42161695	-	14037	57.5815	2.39065	1.24573	0.000114136	0.000852179	Up
PARP14	Poly(ADP-Ribose) Polymerase Family Member 14	NC_030808.1	66669831	66714180	+	44350	32507.5	2.38779	0.125381	1.34719e-82	1.15352e-79	Up
TSPAN12	Tetraspanin 12	NC_030811.1	34805790	34872373	+	66584	55.7022	2.37647	1.31792	0.000136618	0.00100496	Up
FAM3B	FAM3 Metabolism Regulating Signaling Molecule B	NC_030808.1	141131142	141191251	+	60110	115.816	2.37627	0.72202	6.00791e-06	5.965e-05	Up
EPSTI1	Epithelial Stromal Interaction 1	NC_030819.1	73426197	73529290	+	103094	30001	2.3727	0.150705	1.46394e-57	4.60839e-55	Up
EIF2AK2	Eukaryotic Translation Initiation Factor 2 Alpha Kinase 2	NC_030818.1	19421560	19455189	-	33630	15914.6	2.36665	0.243878	5.54928e-24	3.28143e-22	Up
TTC25	Tetratricopeptide repeat protein 25	NC_030826.1	41747671	41769472	+	21802	18.2851	2.35911	1.71019	0.000186543	0.00133684	Up
CSTA	Cystatin A	NC_030808.1	66438091	66449671	+	11581	22.3219	2.35865	1.44112	0.000168303	0.00121878	Up
CPEB3	Cytoplasmic Polyadenylation Element Binding Protein 3	NC_030833.1	37604062	37806822	+	202761	454.443	2.35859	0.28125	9.73461e-19	4.19274e-17	Up
UBE2QL1	Ubiquitin Conjugating Enzyme E2 Q Family Like 1	NC_030827.1	66652430	66709023	-	56594	85.8475	2.35334	1.02121	6.34114e-05	0.000500326	Up
ETV5	Ets variant 5	NC_030808.1	80808540	80865413	+	56874	222.528	2.34821	0.349036	3.26996e-13	8.65226e-12	Up
LOC102173185	Tripartite motif-containing protein 5	NW_017189722.1	4282	21687	+	17406	2694.9	2.34097	0.565742	3.8772e-07	4.73178e-06	Up
GRXCR1	Glutaredoxin And Cysteine Rich Domain Containing 1	NC_030813.1	62256110	62391317	+	135208	88.3376	2.33724	0.777433	1.38095e-05	0.000127143	Up
ROR2	Receptor Tyrosine Kinase Like Orphan Receptor 2	NC_030815.1	85652308	85896514	+	244207	141.595	2.33625	0.849613	2.56659e-05	0.000223607	Up
MCOLN2	Mucolipin TRP Cation Channel 2	NC_030810.1	62039799	62103316	-	63518	2868.19	2.31738	0.12518	3.97694e-78	2.57971e-75	Up
CGN	Cingulin	NC_030810.1	100879830	100907253	+	27424	176.868	2.31691	0.374815	1.28291e-11	2.8999e-10	Up
HERC5	HECT And RLD Domain Containing E3 Ubiquitin Protein Ligase 5	NC_030813.1	36764621	36811810	-	47190	10572.6	2.3142	0.13083	1.25574e-71	7.0738e-69	Up
SAMD9	Sterile alpha motif domain-containing protein 9	NC_030811.1	110143910	110168067	+	24158	29764.6	2.31103	0.216085	2.5709e-28	1.97959e-26	Up
FHOD3	Formin Homology 2 Domain Containing 3	NC_030831.1	20640029	21169691	-	529663	171.516	2.29219	0.787597	1.8951e-05	0.000168957	Up
LOC102176759	Olfactory receptor 5W2-like	NC_030833.1	51303409	51320426	+	17018	9.04616	2.28998	2.43079	0.00015808	0.00114941	Up
ENC1	Ectodermal-Neural Cortex 1	NC_030827.1	6969403	6982905	+	13503	138.071	2.28452	0.500486	7.7244e-08	1.04453e-06	Up
LOC108638250	Uncharacterized LOC108638250	NC_030826.1	14486297	14490004	+	3708	747.41	2.28089	0.182758	2.59821e-37	3.14222e-35	Up
SLC16A12	Solute Carrier Family 16 Member 12	NC_030833.1	40149560	40250113	+	100554	1393.77	2.26952	0.17303	7.55959e-41	1.10836e-38	Up
LTBP4	Latent Transforming Growth Factor Beta Binding Protein 4	NC_030825.1	50792104	50819054	+	26951	206.137	2.26884	0.374312	3.13856e-11	6.77941e-10	Up
LOC108635411	Tumor necrosis factor receptor superfamily member 10B-like	NW_017215336.1	6227	14070	-	7844	48.7166	2.26512	0.938438	5.94373e-05	0.000471927	Up
LOC102171434	Two pore calcium channel protein 2	NC_030818.1	1542230	1599911	-	57682	187.361	2.26026	0.491552	7.08021e-08	9.66575e-07	Up
LOC102174832	Guanylate-binding protein 6-like	NC_030810.1	66590385	66630084	-	39700	27.5969	2.25708	0.9442	6.30961e-05	0.000498206	Up
PDE12	Phosphodiesterase 12	NC_030829.1	43569318	43576107	-	6790	1737.66	2.24626	0.202487	4.12158e-30	3.45987e-28	Up
LGALS3BP	Galectin 3-binding protein	NC_030826.1	52624714	52634208	+	9495	3112.96	2.24281	0.181714	1.66989e-36	1.89131e-34	Up
PLAC8	Placenta Associated 8	NC_030813.1	98339603	98373345	-	33743	15308.5	2.23878	0.160857	1.58182e-45	2.75289e-43	Up
TDRD7	Tudor Domain Containing 7	NC_030815.1	62276997	62376856	+	99860	6588.79	2.23707	0.114486	1.64323e-86	1.675e-83	Up
LOC102178108	RNA-binding protein with serine-rich domain 1-like	NC_030826.1	42706652	42707949	+	1298	121.001	2.23317	0.364502	2.35217e-11	5.15887e-10	Up
DTX3L	Deltex E3 Ubiquitin Ligase 3L	NC_030808.1	66646756	66655882	+	9127	10148.1	2.22814	0.136954	5.48804e-61	1.92585e-58	Up
SPATS2L	Spermatogenesis Associated Serine Rich 2 Like	NC_030809.1	46916414	47100426	-	184013	2448.89	2.22612	0.167097	5.73899e-42	8.77491e-40	Up
LOC102187292	Guanylate cyclase 2G-like	NC_030833.1	19102698	19163203	+	60506	13.139	2.22434	2.39499	0.000173494	0.00125509	Up
NAMPT	Nicotinamide phosphoribosyltransferase	NC_030811.1	72928492	72971902	+	43411	8035	2.21674	0.114403	4.29737e-85	4.18134e-82	Up
LOC108635619	Guanylate-binding protein 6-like	NC_030810.1	66514938	66534780	-	19843	45.1356	2.20887	0.604164	2.75622e-06	2.89925e-05	Up
IL27	Interleukin 27	NC_030832.1	25969956	25975456	-	5501	665.164	2.20503	0.274362	3.04443e-17	1.18489e-15	Up
CES2	Carboxylesterase 2	NC_030825.1	35908260	35919654	+	11395	12.0834	2.19949	1.86191	0.000234652	0.00164525	Up
NOS3	Nitric Oxide Synthase 3	NC_030811.1	6315627	6334075	-	18449	9.01174	2.19102	2.0377	0.000212462	0.0015013	Up
LOC108633177	Guanylate-binding protein 6-like	NC_030810.1	66733559	66760311	-	26753	11564.2	2.1836	0.218963	7.53353e-25	4.74302e-23	Up
QRICH2	Glutamine Rich 2	NC_030826.1	54640244	54662454	+	22211	169.138	2.17547	0.506837	3.07107e-07	3.83097e-06	Up
GPRC5A	G Protein-Coupled Receptor Class C Group 5 Member A	NC_030812.1	95590389	95610787	-	20399	221.869	2.17366	0.334778	2.76848e-12	6.69627e-11	Up
PKP1	Plakophilin 1	NC_030823.1	78291623	78328779	+	37157	15.6987	2.16276	1.60965	0.000280287	0.00191994	Up
CD69	Cluster of Differentiation 69	NC_030812.1	98723251	98730545	+	7295	6498.53	2.14162	0.165509	1.20264e-39	1.62936e-37	Up
LOC108636617	Interferon omega-1-like	NC_030815.1	22765332	22765991	-	660	12.9555	2.14015	1.77886	0.000273443	0.00187968	Up
HYDIN	HYDIN Axonemal Central Pair Apparatus Protein	NC_030825.1	41018018	41364695	+	346678	478.971	2.13519	0.373646	3.56387e-10	6.64531e-09	Up
LOC102183682	UDP-glucuronosyltransferase 2A3-like	NC_030813.1	85635496	85657454	-	21959	11.6289	2.12994	1.81491	0.000271821	0.00186973	Up
RIMS1	Regulating synaptic membrane exocytosis protein 1	NC_030821.1	92756365	93355995	+	599631	515.446	2.12991	0.337629	1.02863e-11	2.35496e-10	Up
LOC108636752	Uncharacterized LOC108636752	NC_030816.1	87963449	87968577	-	5129	130.34	2.12798	0.388758	1.37182e-09	2.39325e-08	Up
HSH2D	Hematopoietic SH2 Domain Containing	NC_030814.1	101895625	101904206	+	8582	2966.19	2.12474	0.168301	7.28129e-38	9.27758e-36	Up
SMAD6	SMAD Family Member 6	NC_030817.1	87654529	87731089	-	76561	51.7535	2.12219	1.13178	0.0001947	0.00138879	Up
LOC108636623	Interferon omega-1-like	NC_030815.1	22989971	22990580	+	610	19.8037	2.11759	0.898146	8.56792e-05	0.000655251	Up
LOC102190925	Medium-chain specific acyl-CoA dehydrogenase, mitochondrial	NC_030810.1	52046340	52088812	+	42473	51.8251	2.11452	0.80676	5.01118e-05	0.00040479	Up
ARNT2	Aryl Hydrocarbon Receptor Nuclear Translocator 2	NC_030828.1	25892111	26082636	+	190526	503.222	2.11439	0.458688	9.42253e-08	1.26141e-06	Up
LOC102175547	PTTG1IP family member 2	NC_030811.1	112724923	112751972	-	27050	13.5821	2.10998	1.69076	0.000303416	0.002056	Up
ARNTL2	Aryl Hydrocarbon Receptor Nuclear Translocator Like 2	NC_030812.1	81036934	81143780	-	106847	58.2807	2.10743	0.975075	0.000125758	0.000928907	Up
ATXN3	Ataxin 3	NC_030828.1	56228988	56266668	-	37681	4418.49	2.10647	0.138671	2.08264e-53	5.57264e-51	Up
LOC102177879	Alpha-fetoprotein	NC_030813.1	89087685	89137105	+	49421	54.3837	2.09921	0.867558	7.83058e-05	0.000604258	Up
LOC102179575	Neuroendocrine convertase 2	NC_030820.1	36917191	37119533	+	202343	82.8595	2.08905	0.813242	5.86009e-05	0.00046615	Up
CHRNB2	Cholinergic Receptor Nicotinic Beta 2 Subunit	NC_030810.1	104132424	104144026	+	11603	43.3215	2.08807	1.39075	0.000313993	0.00211829	Up
SCN9A	Sodium Voltage-Gated Channel Alpha Subunit 9	NC_030809.1	106196572	106357997	-	161426	347.287	2.08802	0.332022	1.30585e-11	2.94552e-10	Up
SLFN12	Schlafen Family Member 12	NC_030826.1	14505083	14511641	+	6559	953.022	2.08337	0.238809	1.34593e-19	6.16938e-18	Up
PTPRH	Protein Tyrosine Phosphatase Receptor Type H	NC_030825.1	63994385	64009193	+	14809	719.647	2.07383	0.225936	2.28319e-21	1.14998e-19	Up
ADGRE2	Adhesion G Protein-Coupled Receptor E2	NC_030814.1	96350745	96400437	+	49693	3058.62	2.07186	0.17747	9.52825e-33	9.10543e-31	Up
ABCC9	ATP Binding Cassette Subfamily C Member 9	NC_030812.1	86823599	86984112	+	160514	569.564	2.06533	0.485422	4.42476e-07	5.35121e-06	Up
LOC102181078	Uncharacterized LOC102181078	NC_030809.1	65498879	65526331	-	27453	27.4207	2.05728	1.23384	0.000287614	0.00196072	Up
TACR1	Tachykinin Receptor 1	NC_030818.1	9344875	9517206	+	172332	49.8105	2.04609	1.09008	0.000223485	0.00157729	Up
FABP5	Fatty Acid Binding Protein 5	NC_030821.1	37555681	37561958	-	6278	2702.68	2.04398	0.175456	1.38993e-32	1.3107e-30	Up
LURAP1L	Leucine Rich Adaptor Protein 1 Like	NC_030815.1	31386942	31436110	-	49169	138.593	2.04158	0.550062	3.12673e-06	3.2713e-05	Up
LOC106502861	Uncharacterized LOC106502861	NC_030821.1	37565973	37578551	+	12579	333.032	2.0409	0.4681	3.0619e-07	3.82399e-06	Up
MACC1	Metastasis associated in colon cancer 1	NC_030811.1	91646223	91732583	+	86361	563.753	2.03373	0.329352	3.03807e-11	6.56897e-10	Up
GRM5	Glutamate Metabotropic Receptor 5	NC_030836.1	6026033	6632446	+	606414	637.62	2.03298	0.306306	1.58353e-12	3.92327e-11	Up
ADAR	Adenosine Deaminase RNA Specific	NC_030810.1	104145467	104197185	-	51719	25452.7	2.02841	0.129975	4.30339e-56	1.27942e-53	Up
LOC102184867	Cytochrome P450 2J2	NC_030810.1	34766462	34793754	-	27293	3217.45	2.01813	0.115403	1.20238e-69	5.98561e-67	Up
CLSTN2	Calsyntenin 2	NC_030808.1	127892657	128648254	-	755598	323.731	2.01261	0.743436	4.94362e-05	0.000400088	Up
TNFSF4	TNF Superfamily Member 4	NC_030823.1	39317787	39339975	-	22189	198.878	2.00514	0.36357	1.45523e-09	2.51825e-08	Up
TBC1D8B	TBC1 Domain Family Member 8B	NW_017189517.1	36627255	36702614	-	75360	138.725	2.00353	0.544683	3.69681e-06	3.82965e-05	Up
SCGN	Secretagogin, EF-Hand Calcium Binding Protein	NC_030830.1	17746592	17798342	+	51751	32.4813	2.00291	1.33505	0.000374117	0.00247095	Up
PIK3C2B	Phosphatidylinositol-4-phosphate 3-kinase catalytic subunit type 2 beta	NC_030823.1	1553017	1624963	-	71947	6084.19	-2.02089	0.130894	5.93575e-55	1.69414e-52	Down
CCDC80	Coiled-coil domain containing 80	NC_030808.1	57122373	57157441	-	35069	1400.89	-2.0281	0.281659	3.20441e-14	9.34518e-13	Down
MFAP4	Microfibril associated protein 4	NC_030826.1	33748866	33751675	+	2810	27.0074	-2.03763	0.800899	6.75448e-05	0.000529039	Down
ZNF395	Zinc finger protein 395	NC_030815.1	10197018	10245140	+	48123	11213.2	-2.04791	0.102162	1.36937e-90	1.65422e-87	Down
IL33	Interleukin 33	NC_030815.1	38337407	38408297	-	70891	337.651	-2.09318	0.447585	7.35708e-08	9.99275e-07	Down
LOC108633457	Developmental pluripotency-associated protein 3-like	NC_030830.1	39476384	39477344	-	961	12.9863	-2.12558	1.2278	0.000234465	0.00164467	Down
GRAP	GRB2-related adapter protein	NC_030826.1	33858368	33879666	+	21299	7297.64	-2.13998	0.14423	3.8217e-51	8.79649e-49	Down
MDK	Midkine	NC_030822.1	6601867	6604900	-	3034	267.023	-2.16168	0.251745	3.48425e-19	1.54099e-17	Down
FCRL1	Fc receptor-like protein 1	NC_030810.1	107426215	107442566	-	16352	2635.75	-2.1849	0.189146	2.76656e-32	2.56368e-30	Down
CACNA1I	Calcium voltage-gated channel subunit alpha1 I	NC_030812.1	109909871	110037059	+	127189	972.069	-2.18715	0.236217	7.51758e-22	3.91536e-20	Down
KCNN4	Potassium calcium-activated channel subfamily N member 4	NC_030825.1	53040073	53053603	-	13531	428.948	-2.21037	0.28571	3.27765e-16	1.16354e-14	Down
SLC16A3	Solute carrier family 16-member 3	NC_030826.1	50014999	50026351	-	11353	11813.6	-2.21045	0.117181	8.21375e-81	6.51198e-78	Down
LPAR5	Lysophosphatidic acid receptor 5	NC_030812.1	102713815	102724451	+	10637	598.692	-2.33743	0.243089	1.47089e-23	8.46393e-22	Down
FFAR2	Free fatty acid receptor 2	NC_030825.1	46943135	46944138	+	1004	311.657	-2.35334	0.463416	5.78214e-09	9.36252e-08	Down
DDIT4	DNA damage inducible transcript 4	NC_030835.1	17294230	17296356	-	2127	22107.2	-2.55509	0.146029	1.39292e-70	7.27241e-68	Down
LOC102171457	Uncharacterized LOC102171457	NC_030825.1	46911688	46912657	+	970	256.048	-2.62454	0.900672	1.08455e-05	0.000102093	Down
SLC2A3	Solute Carrier Family 2 Member 3	NC_030812.1	99838971	99849221	+	10251	121091	-2.66095	0.124826	4.67423e-103	1.11174e-99	Down
LOC106503697	60S ribosomal protein L21 pseudogene	NC_030835.1	16558625	16561914	-	3290	273.329	-2.78354	0.406774	3.48624e-14	1.00439e-12	Down
LOC102188967	Uncharacterized LOC102188967	NC_030825.1	45836675	45843903	+	7229	3049.7	-2.79067	0.171332	4.38662e-62	1.70727e-59	Down
P4HA1	Prolyl 4-hydroxylase subunit alpha 1	NC_030835.1	16469820	16565301	+	95482	7817.61	-2.81749	0.151086	4.28349e-80	3.16181e-77	Down
FUT7	Fucosyltransferase 7	NC_030818.1	106204784	106206781	+	1998	81.1586	-3.03503	0.68297	2.63549e-08	3.86671e-07	Down
AK4	Adenylate Kinase 4	NC_030810.1	40679003	40775167	+	96165	4059.16	-3.24518	0.475523	1.79249e-14	5.35146e-13	Down
PPP1R3G	Protein Phosphatase 1 Regulatory Subunit 3G	NC_030830.1	16108208	16114897	+	6690	601.221	-3.39687	0.269633	3.5946e-39	4.77925e-37	Down
BNIP3	BCL2 Interacting Protein 3	NC_030833.1	1265126	1275972	+	10847	24131.4	-3.49425	0.128129	1.71523e-166	3.67162e-162	Down
