# Supplementary material for: Capsular polysaccharide of Mycoplasma mycoides subsp. capri contributes to phenotypic diversity promoting distinctive immune responses
Source: PLoS Pathog. 2025 Dec 12;21(12):e1013386. doi: 10.1371/journal.ppat.1013386 (PMC12716728; doi:10.1371/journal.ppat.1013386)
Supplement: S4 Table — The data show 390 up-regulated genes and 358 down-regulated genes in GM12::YCpMmyc1.1-Δglf. (XLSX) [file ppat.1013386.s017.xlsx]

## Sheet: S4-16h glf vs GM12
S4 Table. 748 differentially expressed genes in goat PBMCs stimulated with GM12 and GM12::YCpMmyc1.1-Δglf for 16 hours. The data show 390 up-regulated genes and 358 down-regulated genes in GM12::YCpMmyc1.1-Δglf.
gene	Description	Chr	Start	End	Strand	Length	baseMean	log2FoldChange	lfcSE	p value	p adjusted value	Regulation
LOC102180116	Olfactory receptor 10H1-like	NC_030814.1	101629613	101630580	-	968	1.98721	31.3996	5.02253	7.07842e-11	9.0417e-10	Up
LOC102168477	60S ribosomal protein L32 pseudogene	NC_030824.1	52155111	52156656	-	1546	2.65492	31.2102	6.3177	5.49253e-08	4.78992e-07	Up
LOC108633356	Uncharacterized LOC108633356	NC_030809.1	17217170	17220225	+	3056	1.84831	30.5761	3.59884	4.13248e-18	1.12894e-16	Up
LOC102188304	Cytochrome P450 family 2 subfamily C member 88	NC_030833.1	35237726	35284502	-	46777	7.04978	29.3492	2.61433	7.48767e-30	4.5691e-28	Up
GALNT8	Polypeptide N-acetylgalactosaminyltransferase 8	NC_030812.1	104320129	104356591	-	36463	6.69526	28.6366	5.04609	2.79313e-09	2.92959e-08	Up
LOC102170671	Olfactory receptor 8S1-like	NC_030812.1	30867902	30870444	-	2543	1.91918	27.823	7.25212	7.8505e-07	5.75926e-06	Up
LOC102180463	Pregnancy-associated glycoprotein 1-like	NC_030836.1	36833746	36843535	-	9790	6.19903	27.4185	6.11151	2.43882e-07	1.94344e-06	Up
SULT1C2	Sulfotransferase family 1C member 2	NC_030818.1	44478468	44491292	-	12825	2.43418	25.5943	8.3628	2.56756e-06	1.7456e-05	Up
LOC102191570	Protein S100-A7	NC_030810.1	103251573	103255228	-	3656	1.99745	25.3853	6.01889	4.53933e-07	3.46836e-06	Up
LOC102174969	C-C motif chemokine 8	NC_030826.1	15447786	15449839	-	2054	32.803	23.918	1.52838	1.35225e-55	2.4293e-53	Up
MELTF	Melanotransferrin	NC_030808.1	71209817	71236775	-	26959	17.3983	22.7428	1.78945	2.29358e-37	2.0768e-35	Up
LOC108637745	PRAME family member 8-like	NC_030823.1	52877820	52880459	-	2640	3.60865	21.7973	3.46248	1.05986e-10	1.32963e-09	Up
LHFPL1	LHFPL tetraspan subfamily member 1	NW_017189517.1	31026098	31074366	+	48269	11.1292	21.6129	2.85326	1.57813e-14	3.11138e-13	Up
LOC102172695	ADP-sugar pyrophosphatase pseudogene	NC_030812.1	89900164	89903377	-	3214	2.35798	21.3237	10.5229	1.14608e-05	6.99931e-05	Up
LOC102190116	Epididymis-specific alpha-mannosidase-like	NW_017189523.1	15242	58370	-	43129	20.976	21.148	2.17265	1.04309e-22	4.11662e-21	Up
LOC108638277	Uncharacterized LOC108638277	NC_030826.1	35738206	35743000	+	4795	3.938	20.4153	3.84784	1.4715e-08	1.38899e-07	Up
LOC106503536	Uncharacterized LOC106503536	NC_030831.1	42294839	42296459	+	1621	29.6235	19.9648	1.44138	6.61339e-44	7.98443e-42	Up
EFNB3	Ephrin B3	NC_030826.1	27141760	27147945	+	6186	8.65564	18.6168	2.66117	8.97348e-13	1.45075e-11	Up
KCNA6	Potassium voltage-gated channel subfamily A member 6	NC_030812.1	104242836	104279890	-	37055	13.1015	18.5769	2.87586	2.68412e-11	3.62663e-10	Up
LOC102175023	Uncharacterized LOC102175023	NC_030817.1	83748519	83780840	+	32322	8.97831	18.3466	3.21194	1.40662e-09	1.53336e-08	Up
LOC102184151	Solute carrier family 22 member 2	NC_030816.1	83673478	83706116	-	32639	7.8302	17.8071	5.87552	2.57143e-06	1.7477e-05	Up
TCTE1	T-complex-associated-testis-expressed 1	NC_030830.1	31061621	31068703	+	7083	5.56532	17.3745	3.35489	9.52944e-09	9.31215e-08	Up
LOC102180185	Sodium/potassium-transporting ATPase subunit beta-3 pseudogene	NC_030811.1	56100939	56103113	-	2175	4.59197	16.9548	4.7974	9.15033e-07	6.64553e-06	Up
SSUH2	Ssu-2 homolog	NC_030829.1	17670175	17692990	+	22816	4.1522	16.3513	5.72607	3.02171e-06	2.02433e-05	Up
SLC15A1	Solute carrier family 15 member 1	NC_030819.1	10628237	10679185	+	50949	12.9885	16.2013	2.22055	4.59595e-14	8.67284e-13	Up
LOC102171580	T-complex protein 11 homolog	NW_017189517.1	41364727	41376370	-	11644	3.99775	15.364	5.66537	3.52309e-06	2.33997e-05	Up
LOC108634454	Uncharacterized LOC108634454	NW_017189517.1	16489373	16514017	-	24645	6.75328	15.2998	3.25436	1.7705e-08	1.64631e-07	Up
COL6A1	Collagen type VI alpha 1 chain	NC_030808.1	145631195	145652325	+	21131	9.0939	14.8351	10.6025	3.76668e-05	0.000208696	Up
LOC102173204	Probable cystatin-16	NC_030820.1	41454771	41459009	+	4239	3.54222	13.8186	6.97553	1.25016e-05	7.58953e-05	Up
FGA	Fibrinogen alpha chain	NC_030824.1	67999800	68008159	-	8360	2.06508	11.2087	10.5973	8.32424e-05	0.000431308	Up
LOC102181365	Tripartite motif-containing protein 64	NC_030836.1	5325834	5335030	-	9197	2.38671	8.75561	6.79496	5.37811e-05	0.000288374	Up
LOC102188938	Sialic acid-binding Ig-like lectin 14	NC_030825.1	58675283	58679126	-	3844	31.9089	8.28305	1.19232	3.1514e-15	6.62224e-14	Up
LOC102186893	2'-5'-oligoadenylate synthase 2	NC_030824.1	9788337	9812110	+	23774	405.238	7.95739	0.971361	5.46825e-19	1.63509e-17	Up
MMP12	Matrix metallopeptidase 12	NC_030822.1	76673281	76683556	-	10276	1070.03	7.554	0.405996	2.51978e-79	1.31591e-76	Up
GJA5	Gap junction protein alpha 5	NC_030810.1	98651893	98670391	-	18499	21.1713	7.35489	1.70225	6.33643e-08	5.47694e-07	Up
LOC108638245	Uncharacterized LOC108638245	NC_030826.1	13898240	13899874	-	1635	15.0877	7.28362	1.31647	2.57755e-10	3.09361e-09	Up
MX2	MX dynamin like GTPase 2	NC_030808.1	141193475	141232778	+	39304	32005.9	6.94376	0.387219	2.18632e-73	9.62665e-71	Up
LOC108637853	2'-5'-oligoadenylate synthase 1-like	NC_030824.1	9693647	9701883	+	8237	85.1589	6.91502	0.698461	1.22834e-24	5.57243e-23	Up
LOC102175746	Pulmonary surfactant-associated protein A	NC_030835.1	10181128	10191318	+	10191	36.3741	6.86816	1.25647	8.10232e-10	9.07459e-09	Up
BPIFB2	BPI fold containing family B member 2	NC_030820.1	61632481	61650156	+	17676	18.5394	6.77897	2.62067	9.00686e-06	5.59806e-05	Up
PRR15	Proline rich 15	NC_030811.1	53620856	53624213	+	3358	42.3499	6.74786	1.27508	2.40933e-09	2.54726e-08	Up
AMH	Anti-Mullerian hormone	NC_030814.1	89169334	89172804	-	3471	46.1908	6.42539	1.1957	2.53386e-09	2.67389e-08	Up
IGFBP1	Insulin like growth factor binding protein 1	NC_030811.1	44045833	44050112	+	4280	54.4981	6.41694	1.09511	1.8848e-10	2.29529e-09	Up
LOC102179277	Placenta-specific gene 8 protein	NC_030813.1	98403408	98437045	-	33638	39.8651	6.28609	1.23508	1.17011e-08	1.12195e-07	Up
IFIT3	Interferon induced protein with tetratricopeptide repeats 3	NC_030833.1	40303996	40311119	-	7124	14595.8	6.26884	0.3305	2.79576e-81	1.6968e-78	Up
LOC102181856	Tubulin alpha-1A chain-like	NC_030814.1	107112992	107115950	-	2959	30.9006	6.12556	1.28871	5.76782e-08	5.00859e-07	Up
LOC102176710	Hemoglobin fetal subunit beta-like	NC_030822.1	34026334	34027911	-	1578	21.9984	6.10208	1.25647	3.85888e-08	3.42239e-07	Up
CCDC151	Outer dynein arm docking complex subunit 3	NC_030814.1	95662357	95673120	-	10764	53.7636	6.05851	0.966866	2.55762e-11	3.46613e-10	Up
IL21	Interleukin 21	NC_030824.1	36014074	36021479	-	7406	64.0331	6.03312	1.06329	8.06359e-10	9.04024e-09	Up
LOC102170772	Regakine-1	NC_030826.1	14066856	14072606	+	5751	1256.15	5.98077	0.379514	7.03383e-57	1.35001e-54	Up
MMP28	Matrix metallopeptidase 28	NC_030826.1	14234174	14259499	+	25326	18.6106	5.95361	1.82689	4.79104e-06	3.11758e-05	Up
LOC102171764	Lysozyme C, milk isozyme	NC_030812.1	43606907	43613287	-	6381	533.537	5.88937	0.458067	9.82647e-39	9.72085e-37	Up
CXCL10	C-X-C motif chemokine ligand 10	NC_030813.1	91399174	91401532	-	2359	2487.78	5.81906	0.303848	1.31672e-82	8.69653e-80	Up
LOC102187635	Uncharacterized LOC102187635	NC_030809.1	16906828	16930644	-	23817	32.9975	5.76142	1.42761	8.27066e-07	6.03987e-06	Up
SLFNL1	Schlafen like 1	NC_030810.1	15628164	15633250	-	5087	37.1773	5.74368	1.32785	3.43744e-07	2.67283e-06	Up
LOC102168412	Eukaryotic translation initiation factor 4E-like	NC_030833.1	40277371	40279078	-	1708	6161.82	5.6826	0.255086	9.6659e-111	1.27681e-107	Up
LOC102180785	Proteoglycan 3-like	NC_030822.1	2636491	2643956	+	7466	46.3711	5.65962	1.32102	4.06161e-07	3.12461e-06	Up
TERB2	Telomere repeat binding bouquet formation protein 2	NC_030817.1	48725	85521	-	36797	9.14036	5.6561	1.95764	1.14602e-05	6.99931e-05	Up
LOC102175920	Zinc finger protein 300-like	NC_030832.1	39441652	39447995	-	6344	4.14912	5.6347	6.71746	0.000211757	0.00100342	Up
ZBP1	Z-DNA binding protein 1	NC_030820.1	57858424	57868552	+	10129	26594.5	5.56462	0.333537	2.8936e-63	7.21986e-61	Up
LOC102168687	Interferon-induced protein with tetratricopeptide repeats 1	NC_030833.1	40277371	40287588	-	10218	17060.7	5.55852	0.246878	5.06654e-113	8.12672e-110	Up
CEBPE	CCAAT enhancer binding protein epsilon	NC_030817.1	79682002	79683707	-	1706	29.8344	5.52006	1.70307	6.26318e-06	4.00359e-05	Up
TRIM69	Tripartite motif containing 69	NC_030817.1	91452	122281	-	30830	24.9597	5.5154	1.46756	1.91849e-06	1.33408e-05	Up
LOC108636917	Uncharacterized LOC108636917	NC_030808.1	129806940	129810482	+	3543	25.2367	5.5056	1.31079	5.54355e-07	4.17178e-06	Up
CSTA	Cystatin A	NC_030808.1	66438091	66449671	+	11581	22.3219	5.44693	1.47319	2.28319e-06	1.56745e-05	Up
IFIT2	Interferon induced protein with tetratricopeptide repeats 2	NC_030833.1	40320328	40329156	-	8829	13288.8	5.41567	0.286144	1.29459e-80	7.65032e-78	Up
TFPI2	Tissue factor pathway inhibitor 2	NC_030811.1	109419405	109424320	+	4916	51.2469	5.40426	1.31384	7.37495e-07	5.44417e-06	Up
ART3	ADP-ribosyltransferase 3 (inactive)	NC_030813.1	91370300	91510560	+	140261	2576.61	5.38536	0.303017	2.18976e-71	8.33446e-69	Up
LOC102190983	2'-5'-oligoadenylate synthase 1	NC_030824.1	9723526	9783092	+	59567	46694.6	5.37165	0.315495	1.00083e-65	2.91879e-63	Up
DPEP3	Dipeptidase 3	NC_030825.1	36718334	36722584	-	4251	17.3467	5.31436	1.55397	4.58084e-06	2.99207e-05	Up
IL2	Interleukin 2	NC_030824.1	35860711	35865216	-	4506	63.521	5.31318	0.829091	1.63406e-11	2.28625e-10	Up
LOC102178068	Interferon omega-1-like	NW_017189757.1	15351	16021	-	671	27.7937	5.30192	2.14164	2.79249e-05	0.000158314	Up
CMPK2	Cytidine/uridine monophosphate kinase 2	NC_030818.1	89670732	89687207	+	16476	5305.48	5.28608	0.305639	1.01981e-67	3.22548e-65	Up
LOC108637854	Uncharacterized LOC108637854	NC_030824.1	9714221	9733622	-	19402	13881	5.24405	0.313767	2.13045e-63	5.37545e-61	Up
IFNG	Interferon gamma	NC_030812.1	44984285	44988400	+	4116	534.025	5.13078	0.474282	5.4223e-28	2.96983e-26	Up
TIFA	TRAF interacting protein with forkhead associated domain	NC_030813.1	13580947	13589288	+	8342	171.313	5.01788	0.759913	4.76355e-12	7.09352e-11	Up
C1QB	Complement C1q B chain	NC_030809.1	5789994	5797051	+	7058	196.87	4.99602	0.581023	1.37227e-18	3.90566e-17	Up
LOC102190857	Solute carrier family 22 member 9	NC_030836.1	41974472	42000410	+	25939	18.627	4.98831	1.8404	2.1613e-05	0.000125638	Up
LOC102169730	Deleted in malignant brain tumors 1 protein	NC_030833.1	9524085	9586938	-	62854	610.981	4.93423	0.411089	7.09833e-34	5.22623e-32	Up
RSAD2	Radical S-adenosyl methionine domain containing 2	NC_030818.1	89640199	89658757	-	18559	16341.7	4.90456	0.291015	2.2388e-64	6.13103e-62	Up
LGALS16	Lectin, galactoside-binding, soluble, 16	NC_030825.1	50125585	50127350	+	1766	10.7088	4.79291	3.06692	0.000124454	0.000621052	Up
XAF1	XIAP associated factor 1	NC_030826.1	24955162	24968488	-	13327	6546.56	4.78501	0.207557	3.17511e-118	6.48184e-115	Up
ZBED3	Zinc finger BED-type containing 3	NC_030817.1	92964488	92984444	+	19957	65.2658	4.78083	1.21902	1.25284e-06	8.91881e-06	Up
LOC108636449	Uncharacterized LOC108636449	NC_030814.1	103051621	103057109	-	5489	358.709	4.7649	0.485082	1.65382e-23	6.92878e-22	Up
LOC108636404	Bone marrow stromal antigen 2-like	NC_030814.1	103042393	103046549	-	4157	1588.17	4.75603	0.434956	1.54919e-28	8.80724e-27	Up
MYL4	Myosin light chain 4	NC_030826.1	45913346	45925961	+	12616	13.272	4.73904	2.31158	7.32291e-05	0.000382693	Up
LOC102176506	Prefoldin subunit 4 pseudogene	NW_017189516.1	21375854	21376262	+	409	7.52786	4.72794	1.8825	3.42077e-05	0.000191086	Up
ISG20	Interferon stimulated exonuclease gene 20	NC_030828.1	18888183	18905433	+	17251	4715.12	4.72205	0.251916	4.93043e-79	2.51631e-76	Up
BST2	Bone marrow stromal cell antigen 2	NC_030814.1	103033158	103036053	-	2896	481.225	4.70759	0.337329	6.26383e-45	7.85814e-43	Up
IDO1	Indoleamine 2,3-dioxygenase 1	NC_030834.1	10561814	10574554	-	12741	4427.43	4.69805	0.180491	5.49785e-150	6.17298e-146	Up
LIN28A	Lin-28 homolog A	NC_030809.1	9253296	9266759	+	13464	14.3855	4.69281	1.95738	4.25993e-05	0.000232808	Up
LOC102185701	Mitochondrial import inner membrane translocase subunit TIM44 pseudogene	NC_030832.1	18524380	18526056	+	1677	10.39	4.61093	1.64056	1.95012e-05	0.00011422	Up
BATF2	Basic leucine zipper ATF-like transcription Factor 2	NC_030836.1	43632762	43639774	-	7013	50.7671	4.60155	1.13709	7.99521e-07	5.84822e-06	Up
ZNF514	Zinc finger protein 514	NC_030818.1	1888101	1896073	-	7973	53.8665	4.58752	1.48309	1.04797e-05	6.44745e-05	Up
LOC102176340	Dihydrodiol dehydrogenase 3	NC_030820.1	42626944	42644132	+	17189	117.212	4.58682	1.13882	8.43218e-07	6.14982e-06	Up
C8H9orf43	Chromosome 8 C9orf43 homolog	NC_030815.1	102368473	102381354	+	12882	24.7843	4.5785	1.97506	5.1266e-05	0.000275942	Up
LOC102181554	Guanylate-binding protein 4	NC_030810.1	66332613	66361100	-	28488	2519.05	4.56644	0.256537	1.54389e-71	5.97751e-69	Up
LOC108634430	Rhox homeobox family member 1-like	NW_017189517.1	24484589	24486462	+	1874	9.49613	4.56506	2.20514	7.81993e-05	0.000407057	Up
PRSS58	Serine protease 58	NC_030811.1	14972999	14979167	+	6169	3.1824	4.56325	6.42577	0.000350897	0.00158514	Up
ACP7	Acid phosphatase 7, tartrate resistant (putative)	NC_030825.1	49709295	49725396	+	16102	30.8561	4.51121	1.65375	2.35145e-05	0.000135326	Up
MMP3	Matrix metallopeptidase 3	NC_030822.1	76656465	76662892	-	6428	24753.9	4.48903	0.199734	1.60507e-112	2.25271e-109	Up
LOC108638312	Secreted and transmembrane protein 1A-like	NC_030826.1	49885193	49895758	+	10566	13.4489	4.4852	1.70642	2.90162e-05	0.000164087	Up
ISG15	ISG15 ubiquitin like modifier	NC_030823.1	49962961	49964077	-	1117	13269	4.46504	0.359319	3.48722e-36	2.95506e-34	Up
IFI44	Interferon induced protein 44	NC_030810.1	55187646	55206942	+	19297	9266.47	4.42314	0.309927	6.29438e-47	8.26588e-45	Up
TMIGD1	Transmembrane and immunoglobulin domain containing 1	NC_030826.1	21218094	21232768	-	14675	19.4092	4.38485	2.15319	9.03422e-05	0.000464984	Up
LOC108633177	Guanylate-binding protein 6-like	NC_030810.1	66733559	66760311	-	26753	11564.2	4.37144	0.219576	6.90106e-89	5.16567e-86	Up
DDX58	RNA sensor RIG-I	NC_030815.1	11385490	11432023	+	46534	11369.5	4.33908	0.28672	1.7777e-52	2.83121e-50	Up
TMOD2	Tropomodulin 2	NC_030817.1	44566233	44629915	+	63683	102.11	4.33514	0.854111	1.2388e-08	1.18528e-07	Up
LOC102170310	C-C motif chemokine 15	NC_030826.1	14090975	14096191	+	5217	582.487	4.33072	0.535564	6.75107e-17	1.65324e-15	Up
HSD17B14	Hydroxysteroid 17-beta dehydrogenase 14	NC_030825.1	56444480	56463254	-	18775	22.3858	4.3219	1.86621	5.6089e-05	0.000299469	Up
MX1	MX dynamin like GTPase 1	NC_030808.1	141239169	141274229	+	35061	39946.2	4.31266	0.274408	2.11259e-56	3.98659e-54	Up
LOC102189370	Glutathione S-transferase omega-1	NC_030833.1	26946173	26960401	-	14229	29.1648	4.28646	1.12126	1.35316e-06	9.59475e-06	Up
XKR5	XK related 5	NC_030834.1	38702732	38720453	+	17722	17.5697	4.24981	2.01608	8.47158e-05	0.000438336	Up
LOC102178632	Transcriptional enhancer factor TEF-4 pseudogene	NC_030818.1	43694709	43700493	+	5785	6.35751	4.23575	2.39879	0.000147859	0.000725914	Up
HRASLS	Phospholipase A and acyltransferase 1	NC_030808.1	73865749	73920247	-	54499	10.944	4.22611	2.28434	0.000131683	0.000653787	Up
MESP2	Mesoderm posterior bHLH transcription factor 2	NC_030828.1	20478189	20480866	+	2678	19.6012	4.22098	2.11005	0.000103563	0.00052485	Up
LOC106502146	DNA dC->dU-editing enzyme APOBEC-3G	NC_030812.1	109457589	109461473	+	3885	15889.8	4.19088	0.181026	2.48241e-119	6.19388e-116	Up
LOC102170144	Guanylate-binding protein 1	NC_030810.1	66295144	66399229	-	104086	85051.8	4.18269	0.19572	4.23182e-102	4.13173e-99	Up
LOC102181690	Uncharacterized LOC102181690	NC_030817.1	28911636	28933024	-	21389	16.6942	4.1664	1.97986	8.79649e-05	0.000453996	Up
RTP4	Receptor transporter protein 4	NC_030808.1	79616839	79621245	-	4407	1352.33	4.13976	0.267522	7.57958e-55	1.29929e-52	Up
LYSMD2	LysM domain containing 2	NC_030817.1	44534336	44547980	-	13645	342.429	4.12675	0.493406	5.24414e-18	1.41202e-16	Up
MLKL	Mixed lineage kinase domain like pseudokinase	NC_030825.1	3353461	3380941	-	27481	450.925	4.1223	0.372527	2.17285e-29	1.28067e-27	Up
CCNB2	Cyclin B2	NC_030817.1	51944306	51968563	+	24258	129.53	4.11692	0.569287	3.10808e-14	5.97561e-13	Up
DHX58	DExH-box helicase 58	NC_030826.1	41876737	41886551	-	9815	4068.14	4.10842	0.218444	9.7529e-80	5.21455e-77	Up
LOC106503930	Interferon alpha-inducible protein 27, mitochondrial	NC_030828.1	58140789	58146501	-	5713	1294.44	4.10815	0.280616	2.14797e-49	3.07228e-47	Up
MYOM2	Myomesin 2	NC_030834.1	43099624	43166695	-	67072	35.954	4.07168	2.04815	0.000112831	0.000568869	Up
TKTL1	Transketolase like 1	NW_017190151.1	51493	79919	-	28427	13.9918	3.98672	2.58728	0.000231151	0.00108674	Up
GDAP1L1	Ganglioside induced differentiation associated protein 1 like 1	NC_030820.1	72247184	72271786	+	24603	13.8791	3.98517	2.28523	0.00017711	0.000855126	Up
LOC102181950	Ladinin-1-like	NC_030815.1	47157032	47168522	-	11491	13.0346	3.97893	2.37928	0.000197357	0.000941543	Up
FOXS1	Forkhead box S1	NC_030820.1	60689870	60693546	-	3677	2406.49	3.96541	0.231536	1.07596e-66	3.30982e-64	Up
IFIT5	Interferon induced protein with tetratricopeptide repeats 5	NC_030833.1	40261901	40272045	-	10145	3769.69	3.95942	0.176014	5.65908e-113	8.47202e-110	Up
IFI6	Interferon alpha inducible protein 6	NC_030809.1	10302852	10306587	-	3736	8693.67	3.95656	0.265232	2.70776e-51	4.13643e-49	Up
IFI44L	Interferon induced protein 44 like	NC_030810.1	55152019	55171814	+	19796	22036.1	3.93587	0.164101	4.75158e-128	1.52431e-124	Up
C2CD4B	C2 calcium dependent domain containing 4B	NC_030817.1	55218351	55220426	-	2076	10.9419	3.9345	3.00641	0.000289647	0.00133149	Up
ALPL	Alkaline phosphatase, biomineralization associated	NC_030809.1	4712890	4778333	+	65444	773.873	3.92047	0.41241	1.37319e-22	5.37219e-21	Up
LOC108633243	Interferon beta-2-like	NC_030815.1	23214949	23215538	+	590	28.4443	3.91946	1.24372	7.83638e-06	4.92372e-05	Up
LOC102190036	Tyrosine-protein phosphatase non-receptor type substrate 1	NC_030820.1	52855844	52863750	+	7907	35.8602	3.91677	1.07441	1.82724e-06	1.27628e-05	Up
CBLN3	Cerebellin 3 precursor	NC_030817.1	80681703	80691147	-	9445	563.688	3.91543	0.250096	3.04234e-56	5.64617e-54	Up
LOC102179433	T-cell surface glycoprotein CD1b-2	NC_030810.1	108101347	108105104	+	3758	13.0182	3.87261	2.39867	0.000228614	0.00107671	Up
C1QC	Complement C1q C chain	NC_030809.1	5777650	5782031	+	4382	164.482	3.86511	0.658622	1.06731e-10	1.33822e-09	Up
NPR1	Natriuretic peptide receptor 1	NC_030810.1	103453176	103467036	+	13861	16.0182	3.83572	2.16028	0.000182146	0.000876423	Up
DUSP15	Dual specificity phosphatase 15	NC_030820.1	60693828	60715674	-	21847	1601.45	3.82518	0.261558	1.55385e-49	2.2658e-47	Up
LOC108636634	Interferon beta-2	NC_030815.1	23163807	23164709	+	903	31.4247	3.82223	0.968184	6.13148e-07	4.57741e-06	Up
TLR7	Toll-like receptor 7	NW_017189516.1	50701229	50719365	-	18137	3141.95	3.81673	0.199728	1.81069e-82	1.16174e-79	Up
C1QA	Complement C1q A chain	NC_030809.1	5770491	5773472	+	2982	96.5601	3.81267	0.77681	1.26266e-08	1.20503e-07	Up
FAM111B	FAM111 trypsin like peptidase B	NC_030822.1	1188260	1207729	-	19470	9953.03	3.8086	0.233908	1.05353e-60	2.34238e-58	Up
UBA7	Ubiquitin like modifier activating enzyme 7	NC_030829.1	50495387	50504478	+	9092	10155.7	3.78957	0.22318	8.99543e-66	2.65791e-63	Up
LOC102180344	Uncharacterized LOC102180344	NC_030826.1	13949763	13951615	+	1853	1881.38	3.7853	0.33591	1.12912e-30	7.12234e-29	Up
KCNJ14	Potassium inwardly rectifying channel subfamily J member 14	NC_030825.1	56163725	56168739	+	5015	66.2922	3.73523	1.60839	6.11611e-05	0.000323923	Up
RSPO4	R-spondin 4	NC_030820.1	59419545	59456637	+	37093	30.0289	3.71845	1.82155	0.000114115	0.000574307	Up
LOC102177285	Granzyme B	NW_017195490.1	1283	4814	+	3532	221.214	3.66415	0.4319	6.79468e-19	1.99714e-17	Up
LOC108635509	Uncharacterized LOC108635509	NC_030808.1	66603273	66605646	+	2374	132.997	3.66031	0.965949	9.09802e-07	6.61182e-06	Up
LOC108635137	Zeta-crystallin-like	NW_017207559.1	415	20228	-	19814	6.95741	3.6546	2.40308	0.000299338	0.00137323	Up
EDNRB	Endothelin receptor type B	NC_030819.1	32999353	33027308	+	27956	37.5865	3.64936	1.19005	8.85985e-06	5.51127e-05	Up
MORN2	MORN repeat containing 2	NC_030818.1	21051583	21060222	+	8640	16.9565	3.64462	2.05215	0.000198829	0.000947561	Up
LOC102190717	Lymphotactin	NC_030823.1	34676415	34680179	+	3765	122.269	3.64309	0.599569	1.99121e-11	2.74491e-10	Up
CH25H	Cholesterol 25-hydroxylase	NC_030833.1	40410265	40412441	+	2177	28.608	3.62613	1.98426	0.000181602	0.000874369	Up
LOC102171590	Pregnancy-associated glycoprotein 1-like	NC_030836.1	39068395	39075582	-	7188	12.8213	3.61827	2.75744	0.000379433	0.00170105	Up
LOC102176648	Uncharacterized LOC102176648	NC_030809.1	130598358	130610520	-	12163	22.0232	3.5709	2.12159	0.000243711	0.00113913	Up
SORBS3	Sorbin and SH3 domain containing 3	NC_030815.1	69497385	69525587	+	28203	187.06	3.56224	0.451079	5.94944e-17	1.46332e-15	Up
EDNRA	Endothelin receptor type A	NC_030824.1	60218131	60292066	+	73936	19.8058	3.55941	2.28061	0.000300557	0.00137832	Up
CPEB1	Cytoplasmic polyadenylation element binding protein 1	NC_030828.1	22137133	22247025	-	109893	49.32	3.55746	1.48038	5.06459e-05	0.000272931	Up
LOC102174264	Guanylate-binding protein 5	NC_030810.1	66428433	66444806	-	16374	11127.3	3.54574	0.135541	3.27391e-152	7.3519e-148	Up
ARNT2	Aryl hydrocarbon receptor nuclear translocator 2	NC_030828.1	25892111	26082636	+	190526	503.222	3.53191	0.465626	5.94899e-16	1.32794e-14	Up
ADRA2A	Adrenoceptor alpha 2A	NC_030833.1	20425698	20428640	-	2943	123.202	3.51513	0.569423	8.17286e-12	1.18406e-10	Up
PODN	Podocan	NC_030810.1	27629084	27652457	+	23374	20.1732	3.50321	2.61258	0.000409491	0.0018202	Up
MESP1	Mesoderm posterior bHLH transcription factor 1	NC_030828.1	20457014	20458383	-	1370	23.4081	3.47699	1.49443	6.11555e-05	0.000323923	Up
P2RY6	Pyrimidinergic receptor P2Y6	NC_030822.1	30225878	30250130	-	24253	219.43	3.47645	0.53128	7.30461e-13	1.20063e-11	Up
LOC102169889	Tripartite motif-containing protein 5	NC_030822.1	34710515	34729125	+	18611	21217.6	3.46948	0.203801	1.62174e-66	4.92132e-64	Up
ZNF157	Zinc finger protein 157	NW_017189516.1	19826832	19861273	+	34442	121.932	3.45061	0.674815	2.45065e-09	2.58851e-08	Up
GRP	Gastrin releasing peptide	NC_030831.1	58402264	58415380	+	13117	15.7656	3.44756	2.00147	0.000239597	0.00112232	Up
SLC5A5	Solute carrier family 5 member 5	NC_030814.1	103524190	103537494	+	13305	129.889	3.43865	1.06283	4.78889e-06	3.11708e-05	Up
LOC102186299	Guanylate-binding protein 1	NC_030810.1	66536373	66548350	-	11978	1435.56	3.42804	0.233657	2.35771e-50	3.52966e-48	Up
SMPX	Small muscle protein X-linked	NW_017189516.1	48310074	48360055	+	49982	16.3123	3.41865	2.54601	0.000438191	0.00193471	Up
LOC106501943	Golgin subfamily A member 6-like protein 6	NC_030810.1	66708955	66717363	-	8409	10981.7	3.38989	0.235333	9.96753e-49	1.39025e-46	Up
TRANK1	Tetratricopeptide repeat and ankyrin repeat containing 1	NC_030829.1	10468418	10564309	+	95892	35269.3	3.36561	0.218318	2.47604e-55	4.3439e-53	Up
SAMD9	Sterile alpha motif domain containing 9	NC_030811.1	110143910	110168067	+	24158	29764.6	3.34165	0.217949	8.21916e-55	1.39825e-52	Up
LOC108635619	Guanylate-binding protein 6-like	NC_030810.1	66514938	66534780	-	19843	45.1356	3.33593	0.662697	2.92558e-09	3.05709e-08	Up
LOC102180880	C-C motif chemokine 4	NC_030826.1	13984239	13985957	-	1719	26123.5	3.30521	0.149759	1.04998e-109	1.24097e-106	Up
LOC102181550	Small EDRK-rich factor 1 pseudogene	NC_030810.1	103706594	103707117	+	524	15.2562	3.29553	1.75835	0.000183489	0.00088194	Up
RNF213	Ring finger protein 213	NC_030826.1	51484452	51608531	-	124080	96462.1	3.28155	0.233142	7.22955e-47	9.43877e-45	Up
MMP14	Matrix metallopeptidase 14	NC_030817.1	79446180	79454624	+	8445	2715.52	3.27934	0.201966	3.89979e-61	8.84583e-59	Up
IL4	Interleukin 4	NC_030814.1	88878436	88886254	+	7819	169.217	3.26423	1.35542	4.94345e-05	0.000267044	Up
LOC102169608	Thyrotropin-releasing hormone receptor-like	NC_030820.1	74738870	74743297	-	4428	11.961	3.24931	2.44912	0.000510342	0.0022154	Up
ALDOB	Aldolase, fructose-bisphosphate B	NC_030815.1	90940710	90954107	-	13398	10.3855	3.22585	2.43128	0.000519853	0.00225276	Up
IL12B	Interleukin 12B	NC_030814.1	39674855	39684949	+	10095	811.181	3.21302	0.355945	1.38079e-21	5.01117e-20	Up
TSPAN12	Tetraspanin 12	NC_030811.1	34805790	34872373	+	66584	55.7022	3.20793	1.61897	0.000146083	0.00071798	Up
CDO1	Cysteine dioxygenase type 1	NC_030817.1	96551561	96562831	+	11271	109.029	3.20536	0.952987	2.72747e-06	1.84316e-05	Up
TACR3	Tachykinin receptor 3	NC_030813.1	21663442	21735389	+	71948	11.4325	3.19836	2.66057	0.000590934	0.00251946	Up
LOC106503212	C-type lectin domain family 10 member A	NC_030826.1	26638385	26642543	-	4159	87.898	3.19685	0.583335	2.13261e-10	2.57611e-09	Up
LOC106502257	Uncharacterized LOC106502257	NC_030814.1	103025671	103029583	-	3913	140.342	3.19112	0.605673	6.63397e-10	7.49651e-09	Up
LOC108638246	C-C motif chemokine 3-like	NC_030826.1	14030589	14032658	-	2070	57.0298	3.1909	1.30992	4.57516e-05	0.000248464	Up
HHIPL1	HHIP like 1	NC_030828.1	63917977	63945464	+	27488	15.9384	3.18892	2.26042	0.000477976	0.00208943	Up
SLFN11	Schlafen family member 11	NC_030826.1	14447339	14472216	+	24878	5452.75	3.18487	0.178702	4.69834e-73	1.99068e-70	Up
SLC14A1	Solute carrier family 14 member 1 (Kidd blood group)	NC_030831.1	45697831	45720409	+	22579	125.435	3.18199	0.633532	2.34309e-09	2.48543e-08	Up
LOC106502899	Tripartite motif-containing protein 5-like	NC_030822.1	34701395	34708758	+	7364	196.407	3.16646	0.397827	1.05377e-17	2.7709e-16	Up
LOC108636614	Interferon omega-1-like	NC_030815.1	22735763	22736352	-	590	6.81841	3.15834	2.42109	0.000562354	0.00241461	Up
LOC102183736	Oxidation resistance protein 1-like	NC_030809.1	117951569	117966765	-	15197	39.9739	3.12258	1.78459	0.000256281	0.00119177	Up
DTX3L	Deltex E3 ubiquitin ligase 3L	NC_030808.1	66646756	66655882	+	9127	10148.1	3.11112	0.138135	1.90689e-114	3.29393e-111	Up
PIGR	Polymeric immunoglobulin receptor	NC_030823.1	4079229	4097210	-	17982	114.253	3.09905	0.905816	2.0922e-06	1.44339e-05	Up
LOC102181828	Guanylate-binding protein 1-like	NC_030810.1	66406109	66412268	+	6160	398.642	3.09629	0.385886	5.06008e-18	1.36574e-16	Up
PNPLA1	Patatin like phospholipase domain containing 1	NC_030830.1	38485371	38538192	-	52822	162.417	3.09382	0.49967	2.57011e-12	3.95304e-11	Up
MMP1	Matrix metallopeptidase 1	NC_030822.1	76620137	76629210	-	9074	53894.5	3.08996	0.142571	2.54258e-106	2.85481e-103	Up
LOC102172252	Uncharacterized LOC102172252	NC_030812.1	73192549	73199801	-	7253	38.2827	3.076	0.915782	2.57318e-06	1.74836e-05	Up
WNT10B	Wnt family member 10B	NC_030812.1	30483588	30489706	+	6119	10.2643	3.06481	2.51985	0.000662429	0.00279615	Up
LRRC3	leucine rich repeat containing 3	NC_030808.1	144338207	144343402	+	5196	1562.09	3.06102	0.323814	1.57249e-23	6.61271e-22	Up
LOC108636616	Interferon omega-1-like	NC_030815.1	22753817	22754452	-	636	15.8925	3.05957	1.64447	0.000202305	0.000962086	Up
LOC102187388	Growth hormone-inducible transmembrane protein pseudogene	NC_030813.1	97655580	97656506	-	927	12.3838	3.03767	2.07844	0.000482726	0.00210856	Up
PROCR	Protein C receptor	NC_030820.1	64019439	64024303	+	4865	1189.09	3.03087	0.21374	6.0037e-48	8.22067e-46	Up
LOC102176173	Tetratricopeptide repeat protein 30B	NC_030809.1	116971200	116974138	-	2939	18.3182	3.02575	2.16718	0.000544783	0.00234856	Up
SDR9C7	Short chain dehydrogenase/reductase family 9C member 7	NC_030812.1	55922055	55931708	+	9654	24.0585	3.00225	1.74215	0.000284131	0.00130709	Up
SPATS2L	Spermatogenesis associated serine rich 2 like	NC_030809.1	46916414	47100426	-	184013	2448.89	2.96739	0.169365	4.00022e-71	1.49715e-68	Up
LOC102175573	Proteoglycan 3-like	NC_030822.1	2667369	2682198	+	14830	22.4286	2.96576	1.79408	0.000337788	0.00153178	Up
LOC108635449	Thrombomodulin-like	NW_017215983.1	8089	9910	-	1822	360.096	2.96168	0.493187	6.26916e-12	9.18332e-11	Up
C27H8orf4	Transcriptional and immune response regulator	NC_030834.1	10355024	10356351	-	1328	9.44014	2.94887	2.55401	0.000769832	0.00320082	Up
CCL1	C-C motif chemokine ligand 1	NC_030826.1	15422687	15425945	+	3259	361.464	2.92288	0.465408	1.03378e-12	1.66413e-11	Up
LOC102190981	Lymphotactin	NC_030823.1	34691960	34694914	+	2955	32.016	2.90678	1.82357	0.000394939	0.00176245	Up
ESM1	Endothelial cell specific molecule 1	NC_030827.1	24161662	24169493	+	7832	221.021	2.90587	0.547608	3.39728e-10	3.9942e-09	Up
LOC108637671	Tripartite motif-containing protein 5-like	NC_030822.1	34764774	34772382	+	7609	229.138	2.90138	0.295507	2.75994e-25	1.32998e-23	Up
TMPRSS2	Transmembrane serine protease 2	NC_030808.1	141279260	141329174	-	49915	1233.33	2.88868	0.465409	1.56366e-12	2.45076e-11	Up
ENPP1	Ectonucleotide pyrophosphatase/phosphodiesterase 1	NC_030816.1	57045830	57117809	+	71980	155.513	2.87494	0.442072	2.20352e-13	3.85676e-12	Up
KEF96_t11	tRNA-Tyr	NC_005044.2	5260	5327	-	68	166.305	2.87411	0.239793	1.16314e-35	9.49795e-34	Up
CTSB	Cathepsin B	NC_030815.1	7428148	7449087	+	20940	92689.7	2.84958	0.146132	2.87514e-87	2.01763e-84	Up
GDNF	Glial cell derived neurotrophic factor	NC_030827.1	36601218	36629923	+	28706	222.984	2.82902	0.429755	1.20122e-13	2.17187e-12	Up
MB21D1	Cyclic GMP-AMP synthase	NC_030816.1	104207	129767	-	25561	4482.29	2.81455	0.17108	1.8988e-63	4.84539e-61	Up
ZNFX1	Zinc finger NFX1-type containing 1	NC_030820.1	76880480	76906800	-	26321	32422.2	2.80481	0.159488	7.08686e-72	2.84183e-69	Up
KEF96_t10	tRNA-Cys	NC_005044.2	5192	5259	-	68	148.767	2.80222	0.265946	1.3294e-28	7.59619e-27	Up
TNFSF10	TNF superfamily member 10	NC_030808.1	94545760	94564501	+	18742	8424.24	2.80175	0.154277	2.37666e-76	1.08919e-73	Up
LOC106502640	Uncharacterized LOC106502640	NC_030818.1	88391882	88403802	-	11921	46.2767	2.80149	0.964824	1.10802e-05	6.78715e-05	Up
SERPING1	Serpin family G member 1	NC_030822.1	2420352	2435086	-	14735	118.92	2.79386	1.11345	3.73789e-05	0.000207357	Up
ERBB4	Erb-b2 receptor tyrosine kinase 4	NC_030809.1	35345195	36642350	+	1297156	2032.31	2.78616	0.288325	9.58282e-25	4.40065e-23	Up
KEF96_t09	tRNA-Asn	NC_005044.2	5087	5159	-	73	107.25	2.78177	0.332228	1.27029e-19	3.97848e-18	Up
PARP14	Poly(ADP-ribose) polymerase family member 14	NC_030808.1	66669831	66714180	+	44350	32507.5	2.78167	0.126338	4.11907e-110	5.13877e-107	Up
LOC102180290	Ubl carboxyl-terminal hydrolase 18	NC_030812.1	74663917	74698973	+	35057	6715.08	2.7569	0.175582	2.93262e-58	5.93288e-56	Up
LOC102173987	High affinity immunoglobulin gamma Fc receptor I	NC_030810.1	99349951	99357758	+	7808	4612.21	2.75543	0.155846	1.16761e-72	4.76723e-70	Up
HES4	Hes family bHLH transcription factor 4	NC_030823.1	49971848	49975772	+	3925	1506.17	2.75231	0.235957	3.90153e-34	2.92043e-32	Up
LOC102177155	PRELI domain containing protein 3B-like	NC_030814.1	79537931	79561525	-	23595	13.5718	2.75212	2.41867	0.000941879	0.00382682	Up
LOC108634034	Uncharacterized LOC108634034	NC_030833.1	9644313	9651449	+	7137	77.1137	2.74946	0.460302	5.74767e-12	8.44696e-11	Up
PARP9	Poly(ADP-ribose) polymerase family member 9	NC_030808.1	66616773	66646919	-	30147	9636.06	2.73828	0.134774	1.68512e-94	1.40152e-91	Up
LOC102180213	Tripartite motif-containing protein 5-like	NC_030822.1	34806213	34829514	+	23302	4149.09	2.7077	0.156226	4.76035e-70	1.67029e-67	Up
LOC108636023	Apolipoprotein L3-like	NC_030812.1	73064087	73077336	-	13250	4567.32	2.7068	0.163511	2.63206e-64	7.03637e-62	Up
LOC102170165	Tripartite motif-containing protein 5	NC_030822.1	34673778	34693652	+	19875	4367.67	2.69061	0.15716	1.78754e-68	5.81754e-66	Up
LOC108636024	Apolipoprotein L3-like	NC_030812.1	73172911	73176470	-	3560	2004.35	2.68728	0.211283	8.18781e-40	8.3197e-38	Up
LOC108635654	Protein NYNRIN-like	NC_030810.1	101732156	101735676	+	3521	8.27077	2.67422	1.37448	0.000183836	0.000883042	Up
LOC102170974	Mediator of RNA polymerase II transcription subunit 21 pseudogene	NC_030814.1	51165970	51166733	+	764	4.63345	2.66004	1.52838	0.000311693	0.0014235	Up
KEF96_t08	tRNA-Ala	NC_005044.2	5017	5085	-	69	71.4535	2.65822	0.409743	1.94497e-13	3.43097e-12	Up
IRF7	Interferon regulatory factor 7	NC_030836.1	45828394	45831518	+	3125	4407.89	2.65443	0.167656	3.00094e-59	6.35746e-57	Up
PYGO1	Pygopus family PHD finger 1	NC_030817.1	48349764	48379040	-	29277	880.406	2.6368	0.23395	3.11573e-32	2.1138e-30	Up
GPR83	G protein-coupled receptor 83	NC_030822.1	81145424	81160962	+	15539	12.5137	2.62895	2.40952	0.00109975	0.00440135	Up
EVA1A	Eva-1 homolog A, regulator of programmed cell death	NC_030818.1	43700750	43781436	+	80687	2923.05	2.62634	0.150613	6.5818e-71	2.38389e-68	Up
MACC1	MET transcriptional regulator MACC1	NC_030811.1	91646223	91732583	+	86361	563.753	2.62628	0.350092	1.27291e-16	3.02801e-15	Up
CDCP1	CUB domain containing protein 1	NC_030829.1	54084869	54144689	+	59821	295.781	2.62104	0.455086	2.01382e-11	2.77151e-10	Up
DYSF	Dysferlin	NC_030818.1	12777175	13003106	-	225932	134.059	2.61834	1.10405	5.81042e-05	0.000309118	Up
HEPACAM2	HEPACAM family member 2	NC_030811.1	110030402	110086443	+	56042	32.9054	2.6139	1.86965	0.000701877	0.00294678	Up
IL27	Interleukin 27	NC_030832.1	25969956	25975456	-	5501	665.164	2.60895	0.287213	1.90663e-22	7.30637e-21	Up
LOC108633246	UDP-glucuronosyltransferase 2B4-like	NC_030813.1	85029807	85052189	-	22383	18.9387	2.60562	1.89354	0.000737934	0.00308298	Up
SCN9A	Sodium voltage-gated channel alpha subunit 9	NC_030809.1	106196572	106357997	-	161426	347.287	2.60447	0.356579	5.70586e-16	1.27945e-14	Up
GHSR	Growth hormone secretagogue receptor	NC_030808.1	94591325	94596627	+	5303	322.177	2.5986	0.452032	2.15048e-11	2.94998e-10	Up
FRZB	Frizzled related protein	NC_030809.1	122621337	122655287	-	33951	502.082	2.59427	0.495727	4.23276e-10	4.92491e-09	Up
IL13	Interleukin 13	NC_030814.1	88859199	88862094	+	2896	196.754	2.58562	0.790226	3.22653e-06	2.15575e-05	Up
NRP2	Neuropilin 2	NC_030809.1	41762586	41882425	-	119840	2858.49	2.58105	0.131967	5.10703e-88	3.69946e-85	Up
EIF2AK2	Eukaryotic translation initiation factor 2 alpha kinase 2	NC_030818.1	19421560	19455189	-	33630	15914.6	2.58075	0.251031	1.47012e-27	7.86026e-26	Up
DCST1	DC-STAMP domain containing 1	NC_030810.1	104571127	104587180	+	16054	13.7184	2.57799	2.41176	0.00117468	0.00467458	Up
CX3CR1	C-X3-C motif chemokine receptor 1	NC_030829.1	12418484	12432701	-	14218	1054.75	2.57591	0.278623	4.20086e-23	1.71517e-21	Up
RMI2	RecQ mediated genome instability 2	NC_030832.1	9873934	9879397	+	5464	142.616	2.55728	0.746437	1.85126e-06	1.29185e-05	Up
HYDIN	HYDIN axonemal central pair apparatus protein	NC_030825.1	41018018	41364695	+	346678	478.971	2.55599	0.399811	3.65463e-13	6.25997e-12	Up
SLCO2A1	Solute carrier organic anion transporter family member 2A1	NC_030808.1	134894846	134988952	+	94107	133.061	2.55483	0.799421	4.27636e-06	2.80543e-05	Up
LOC102179411	Uncharacterized LOC102179411	NC_030826.1	13804681	13810710	-	6030	488.043	2.54838	0.312068	6.11209e-19	1.81073e-17	Up
TRNAM-CAU_3	Transfer RNA methionine (anticodon CAU)	NC_030814.1	101205899	101205970	+	72	31.9938	2.53895	1.01772	4.17259e-05	0.000228863	Up
STAT2	Signal transducer and activator of transcription 2	NC_030812.1	56371266	56386507	+	15242	13080.1	2.53092	0.100049	4.83444e-144	3.61874e-140	Up
LOC102174762	Carbonic anhydrase 2	NC_030821.1	5152875	5170159	+	17285	893.501	2.52676	0.277016	1.34882e-22	5.28606e-21	Up
PLAC8	Placenta associated 8	NC_030813.1	98339603	98373345	-	33743	15308.5	2.52196	0.163315	1.27736e-56	2.43089e-54	Up
LOC106502196	Uncharacterized LOC106502196	NC_030813.1	36777166	36794026	+	16861	2360.32	2.51305	0.161215	1.31612e-57	2.59252e-55	Up
ITGB8	Integrin subunit beta 8	NC_030811.1	91410508	91505570	-	95063	5247.36	2.47528	0.194546	7.16018e-40	7.34196e-38	Up
ITGB3	Integrin subunit beta 3	NC_030826.1	45950375	46011651	+	61277	2178.72	2.47197	0.155336	7.83257e-60	1.67513e-57	Up
DAB2IP	DAB2 interacting protein	NC_030818.1	92071778	92281879	+	210102	716.844	2.45673	0.35657	1.28304e-14	2.55651e-13	Up
PNPT1	Polyribonucleotide nucleotidyltransferase 1	NC_030818.1	37919279	37959675	-	40397	3297.28	2.45578	0.142259	1.38186e-69	4.70168e-67	Up
HSPA5	Heat shock protein family A (Hsp70) member 5	NC_030818.1	95624833	95629167	-	4335	28705.9	2.44739	0.140263	5.4738e-71	2.01508e-68	Up
ABCC9	ATP binding cassette subfamily C member 9	NC_030812.1	86823599	86984112	+	160514	569.564	2.44397	0.527984	1.08863e-08	1.0501e-07	Up
HAVCR2	Hepatitis A virus cellular receptor 2	NC_030814.1	41782616	41800071	+	17456	11123.6	2.43495	0.122276	4.78481e-91	3.83742e-88	Up
CLIC2	Chloride intracellular channel 2	NW_017190073.1	155745	181080	-	25336	161.865	2.43411	0.617118	2.51572e-07	1.99833e-06	Up
FGF16	Fibroblast growth factor 16	NW_017189516.1	10034151	10043086	+	8936	43.9105	2.43066	0.869771	1.75157e-05	0.000103563	Up
PLCXD2	Phosphatidylinositol specific phospholipase C X domain containing 2	NC_030808.1	56201248	56259353	+	58106	690.574	2.42906	0.29774	7.2581e-19	2.11948e-17	Up
LOC102180655	Interferon-induced transmembrane protein 3	NC_030836.1	46079126	46080203	+	1078	318.704	2.42668	0.38879	1.10453e-12	1.76663e-11	Up
LOC106502345	Uncharacterized LOC106502345	NC_030814.1	39647169	39656117	-	8949	105.981	2.41048	0.837193	1.35137e-05	8.15762e-05	Up
MMP27	Matrix metallopeptidase 27	NC_030822.1	76507121	76520935	-	13815	8.14936	2.39236	2.38497	0.00148335	0.00577297	Up
LOC108637882	Endogenous retrovirus group K member 9 Env polyprotein-like	NC_030824.1	68404430	68406354	-	1925	15.455	2.38715	0.832446	1.42669e-05	8.57311e-05	Up
ACOD1	Aconitate decarboxylase 1	NC_030819.1	33959349	33966931	-	7583	1196.39	2.38505	0.238828	3.61493e-26	1.81604e-24	Up
LOC108636625	Interferon omega-1-like	NC_030815.1	23035247	23035835	+	589	5.08506	2.38228	2.42955	0.00150759	0.00585819	Up
LOC106502861	Uncharacterized LOC106502861	NC_030821.1	37565973	37578551	+	12579	333.032	2.38184	0.529445	2.1853e-08	2.0038e-07	Up
LOC106502319	Uncharacterized LOC106502319	NC_030814.1	83323822	83332167	-	8346	25.6971	2.37821	1.34297	0.000333916	0.00151606	Up
LAYN	Layilin	NC_030822.1	60497301	60521393	-	24093	962.923	2.37253	0.255803	3.91948e-23	1.6032e-21	Up
ADORA3	Adenosine A3 receptor	NC_030810.1	88777852	88797578	-	19727	891.243	2.3585	0.185795	1.27349e-39	1.28818e-37	Up
LOC102171239	Ig epsilon chain C region-like	NC_030828.1	69186067	69191154	+	5088	3605.67	2.35178	0.202708	8.45784e-34	6.14658e-32	Up
LOC108638012	Sialic acid-binding Ig-like lectin 14	NC_030825.1	58619788	58623024	-	3237	6.84998	2.32004	2.36243	0.0016244	0.0062558	Up
LOC102175526	Phospholipid scramblase 2	NC_030808.1	121549436	121574390	+	24955	6787.19	2.3189	0.160317	4.3507e-50	6.42759e-48	Up
LOC108633890	Uncharacterized LOC108633890	NC_030832.1	10236781	10244362	-	7582	13.0351	2.31523	2.32021	0.00162529	0.00625814	Up
NT5C3A	5'-nucleotidase, cytosolic IIIA	NC_030811.1	56426863	56469162	-	42300	5045.1	2.31033	0.150831	1.27012e-55	2.30014e-53	Up
IFIH1	Interferon induced with helicase C domain 1	NC_030809.1	102014561	102074319	-	59759	14136.2	2.30394	0.115717	7.03754e-91	5.44948e-88	Up
HMOX1	Heme oxygenase 1	NC_030812.1	72304176	72311948	+	7773	17139.3	2.29966	0.136405	1.98228e-66	5.9352e-64	Up
PDPN	Podoplanin	NC_030823.1	52471380	52506715	-	35336	2197.98	2.29129	0.141981	3.14404e-61	7.20433e-59	Up
LOC102179935	Tripartite motif-containing protein 5	NC_030822.1	34790734	34806074	+	15341	8080.46	2.29098	0.14066	2.765e-62	6.67643e-60	Up
LOC106502740	Uncharacterized LOC106502740	NC_030820.1	34744763	34750306	+	5544	79.7737	2.28992	1.265	0.000320316	0.00146021	Up
CMTR2	Cap methyltransferase 2	NC_030825.1	40956163	40963647	+	7485	3582.27	2.28829	0.126376	6.33231e-76	2.84397e-73	Up
GPATCH11	G-patch domain containing 11	NC_030818.1	19401463	19417634	+	16172	3167.96	2.28539	0.159742	4.74448e-49	6.74317e-47	Up
LOC102171053	C-C motif chemokine 18	NC_030826.1	14032984	14047871	+	14888	557.745	2.28308	0.40615	6.59773e-11	8.4469e-10	Up
LOC106502751	Calmodulin-like protein 3	NC_030820.1	42424744	42477768	-	53025	21.6405	2.28178	2.10104	0.00156263	0.00604798	Up
SSC4D	Scavenger receptor cysteine rich family member with 4 domains	NC_030832.1	35333602	35347549	-	13948	66.0926	2.28115	0.827391	2.21901e-05	0.000128494	Up
E2F2	E2F transcription factor 2	NC_030809.1	6604853	6627118	-	22266	688.199	2.27854	0.250202	2.40932e-22	9.15458e-21	Up
LOC102176808	Small ubiquitin-related modifier 2 pseudogene	NC_030822.1	34638202	34641474	-	3273	550.233	2.27297	0.182931	4.92904e-38	4.6507e-36	Up
LOC108636216	Uncharacterized LOC108636216	NC_030813.1	36833918	36837403	+	3486	699.537	2.26886	0.183002	7.03625e-38	6.55627e-36	Up
LOC108636620	Interferon omega-1-like	NC_030815.1	22808119	22808744	-	626	16.5246	2.26267	1.90222	0.00135764	0.00532627	Up
STRA6	Signaling receptor and transporter of retinol STRA6	NC_030828.1	33920922	33950606	+	29685	8.6968	2.24656	4.90958	0.0014068	0.00550271	Up
KEF96_t16	tRNA-Arg	NC_005044.2	9809	9877	+	69	25.046	2.24165	0.87453	4.16684e-05	0.000228667	Up
ADAM28	ADAM metallopeptidase domain 28	NC_030815.1	71291647	71368762	+	77116	1968.68	2.24139	0.146486	2.07962e-55	3.70635e-53	Up
LOC102180934	Guanylate-binding protein 6-like	NC_030810.1	66484089	66505251	-	21163	117.01	2.23577	0.719534	7.44381e-06	4.69019e-05	Up
IL18RAP	Interleukin 18 receptor accessory protein	NC_030818.1	7085203	7107760	+	22558	1210.73	2.23514	0.178736	2.06948e-38	2.00311e-36	Up
LGALS3BP	Galectin 3 binding protein	NC_030826.1	52624714	52634208	+	9495	3112.96	2.23498	0.18515	4.48471e-36	3.74381e-34	Up
LOC102176375	Ubiquitin D	NC_030830.1	21030327	21032826	+	2500	4447.35	2.22637	0.164997	5.14397e-44	6.27788e-42	Up
KRT10	Keratin 10	NC_030826.1	40651564	40656205	-	4642	130.172	2.22523	0.605472	9.57486e-07	6.93143e-06	Up
GPC3	Glypican 3	NW_017189517.1	11394897	11602965	+	208069	188.18	2.22135	0.504758	4.43071e-08	3.8957e-07	Up
HERC6	HECT and RLD domain containing E3 ubiquitin protein ligase family member 6	NC_030813.1	36819275	36872479	-	53205	22860.1	2.21769	0.146236	1.83164e-54	3.09259e-52	Up
LOC102175610	Cytochrome c oxidase subunit 7A1, mitochondrial	NC_030825.1	47648561	47650174	-	1614	279.126	2.20665	0.334777	1.74969e-13	3.106e-12	Up
ALAS2	5'-aminolevulinate synthase 2	NW_017189516.1	25494562	25521331	+	26770	31.9129	2.19459	1.70396	0.00118598	0.00471201	Up
B4GALNT3	Beta-1,4-N-acetyl-galactosaminyltransferase 3	NC_030812.1	106269633	106367367	+	97735	26.878	2.19299	1.86903	0.00148398	0.00577443	Up
GLUL	Glutamate-ammonia ligase	NC_030823.1	62094533	62105099	-	10567	2755.98	2.19074	0.169846	1.61424e-40	1.74276e-38	Up
LOC108634877	Uncharacterized LOC108634877	NW_017191299.1	1409	2626	-	1218	27.0792	2.19047	1.4846	0.000784463	0.00325557	Up
HSP90B1	Heat shock protein 90 beta family member 1	NC_030812.1	66288024	66306511	+	18488	37238.2	2.18479	0.135319	4.24621e-61	9.53528e-59	Up
ITIH5	Inter-alpha-trypsin inhibitor heavy chain 5	NC_030820.1	12028658	12114491	-	85834	149.432	2.17972	0.568656	5.5113e-07	4.15029e-06	Up
COL17A1	Collagen type XVII alpha 1 chain	NC_030833.1	27121325	27168638	+	47314	393.934	2.17871	0.298921	1.33728e-15	2.87367e-14	Up
LOC106503556	Uncharacterized LOC106503556	NC_030831.1	61217665	61223890	-	6226	354.298	2.17537	0.255622	7.19729e-20	2.29904e-18	Up
FOSL1	FOS like 1, AP-1 transcription factor subunit	NC_030836.1	44415931	44422902	-	6972	649.566	2.16806	0.338871	7.16922e-13	1.18203e-11	Up
EGR2	Early growth response 2	NC_030835.1	26653568	26660235	+	6668	813.778	2.16646	0.268788	3.31076e-18	9.07771e-17	Up
CD40LG	CD40 ligand	NW_017189517.1	10210614	10224367	-	13754	731.773	2.16309	0.229119	1.56308e-23	6.58627e-22	Up
KIAA1551	Retroelement silencing factor 1	NC_030812.1	76480977	76512535	-	31559	60283	2.15738	0.135066	7.78803e-60	1.67513e-57	Up
ADTRP	Androgen dependent TFPI regulating protein	NC_030830.1	5672208	5741184	-	68977	145.143	2.15627	0.627951	2.63796e-06	1.78697e-05	Up
CLEC3B	C-type lectin domain family 3 member B	NC_030829.1	54161564	54167766	-	6203	212.338	2.15137	0.612718	2.00158e-06	1.38641e-05	Up
LOC108634994	Interferon omega-1-like	NW_017197027.1	3060	3818	+	759	15.2553	2.14677	1.32388	0.00057387	0.00245463	Up
HERC5	HECT and RLD domain containing E3 ubiquitin protein ligase 5	NC_030813.1	36764621	36811810	-	47190	10572.6	2.14652	0.131833	5.47103e-62	1.27976e-59	Up
FABP5	Fatty acid binding protein 5	NC_030821.1	37555681	37561958	-	6278	2702.68	2.14601	0.178558	1.22807e-35	9.95581e-34	Up
LOC108635475	Multidrug resistance-associated protein 4-like	NW_017216665.1	4045	11201	+	7157	21.931	2.13619	1.44383	0.00081202	0.00335382	Up
RHAG	Rh associated glycoprotein	NC_030830.1	26791000	26814392	+	23393	6.94944	2.13528	2.31029	0.00206212	0.00769986	Up
CXHXorf21	TLR adaptor interacting with endolysosomal SLC15A4	NW_017189516.1	39343687	39356935	+	13249	1846.23	2.13478	0.185768	6.65851e-33	4.60072e-31	Up
LOC108636020	Uncharacterized LOC108636020	NC_030812.1	72946505	72949487	+	2983	562.019	2.13389	0.349236	5.0685e-12	7.51772e-11	Up
TREX1	Three prime repair exonuclease 1	NC_030829.1	51456132	51457983	-	1852	549.867	2.1327	0.23146	1.51123e-22	5.86117e-21	Up
FDXACB1	Ferredoxin-fold anticodon binding domain containing 1	NC_030822.1	60144705	60149556	+	4852	134.55	2.12751	0.87073	6.69277e-05	0.000352139	Up
LHFPL4	LHFPL tetraspan subfamily member 4	NC_030829.1	16905086	16938585	+	33500	39.7006	2.12092	1.27725	0.000533806	0.00230744	Up
NCR3LG1	Natural killer cell cytotoxicity receptor 3 ligand 1	NC_030822.1	47195203	47208287	+	13085	1510.41	2.12011	0.173977	1.78925e-36	1.53944e-34	Up
MOB3C	MOB kinase activator 3C	NC_030810.1	21243894	21252657	-	8764	1518.56	2.11885	0.128036	7.69608e-64	1.98647e-61	Up
UBE2L6	Ubiquitin conjugating enzyme E2 L6	NC_030822.1	2455781	2469358	+	13578	7764.64	2.11499	0.134209	2.88007e-58	5.87953e-56	Up
GNG11	G protein subunit gamma 11	NC_030811.1	109380102	109385469	-	5368	41.4375	2.10897	1.12538	0.000316919	0.0014459	Up
ORC1	Origin recognition complex subunit 1	NC_030810.1	26823715	26859713	-	35999	236.222	2.10882	0.386974	2.76065e-10	3.29576e-09	Up
PSMF1	Proteasome inhibitor subunit 1	NC_030820.1	59259919	59302429	-	42511	11830.8	2.10482	0.102192	1.46094e-96	1.31227e-93	Up
B3GALNT1	Beta-1,3-N-acetylgalactosaminyltransferase 1 (globoside blood group)	NC_030808.1	105889211	105922236	+	33026	667.357	2.10466	0.2114	1.27533e-25	6.25304e-24	Up
IQSEC3	IQ motif and Sec7 domain ArfGEF 3	NC_030812.1	105971264	106060828	+	89565	482.811	2.10338	0.435528	7.40434e-09	7.35769e-08	Up
LOC102169867	Nicotinamide phosphoribosyltransferase pseudogene	NC_030814.1	54285408	54348892	+	63485	10.4503	2.10268	1.8419	0.00170344	0.00652882	Up
SPIN4	Spindlin family member 4	NW_017189516.1	57105228	57108383	-	3156	6.09095	2.10016	2.57592	0.00201534	0.00754903	Up
CTSL	Cathepsin L	NC_030815.1	80748621	80754417	+	5797	1364.21	2.09751	0.231841	8.21714e-22	3.04495e-20	Up
TSGA10IP	Testis specific 10 interacting protein	NC_030836.1	44459577	44468811	+	9235	278.328	2.09605	0.29375	5.55645e-15	1.14473e-13	Up
HSPB9	Heat shock protein family B (small) member 9	NC_030826.1	41896864	41897421	+	558	9.27532	2.09576	2.09075	0.00208183	0.00775367	Up
TAC1	Tachykinin precursor 1	NC_030811.1	105637756	105646900	-	9145	6.89556	2.07153	2.36612	0.00222435	0.00820872	Up
BHLHA15	Basic helix-loop-helix family member a15	NC_030832.1	38665091	38668815	-	3725	127.25	2.06864	0.487575	1.23971e-07	1.03222e-06	Up
PLEK2	Pleckstrin 2	NC_030817.1	23861222	23881114	+	19893	139.289	2.06337	0.534935	6.24213e-07	4.65074e-06	Up
LOC102179590	C-C motif chemokine 3	NC_030826.1	13884721	13923149	+	38429	539.553	2.0633	0.357589	5.03349e-11	6.55638e-10	Up
TBX21	T-box transcription factor 21	NC_030826.1	38346937	38359094	-	12158	2909.85	2.06316	0.143799	6.9565e-49	9.76345e-47	Up
LOC102170691	Apolipoprotein L3-like	NC_030812.1	72951082	72962273	+	11192	3508.08	2.05587	0.128357	6.32791e-60	1.37961e-57	Up
LOC108636751	Uncharacterized LOC108636751	NC_030816.1	87954909	87957491	-	2583	132.185	2.05506	0.637823	6.57126e-06	4.18384e-05	Up
NREP	Neuronal regeneration related protein	NC_030817.1	99044404	99077196	-	32793	402.979	2.05414	0.340174	1.02825e-11	1.47731e-10	Up
FGD2	FYVE, RhoGEF and PH domain containing 2	NC_030830.1	37814306	37844113	-	29808	3640.66	2.05265	0.135527	5.35533e-54	8.97457e-52	Up
SERPINA12	Serpin family A member 12	NC_030828.1	58586955	58617525	-	30571	13.6292	2.05211	2.42853	0.0022414	0.00826213	Up
ACCS	1-aminocyclopropane-1-carboxylate synthase homolog (inactive)	NC_030822.1	8807630	8828301	-	20672	65.5857	2.04828	1.01162	0.000229572	0.00108009	Up
C28H10orf99	G protein-coupled receptor 15 ligand	NC_030835.1	6553785	6562528	-	8744	82.7226	2.04708	0.622083	5.26757e-06	3.3991e-05	Up
PTPRH	Protein tyrosine phosphatase receptor type H	NC_030825.1	63994385	64009193	+	14809	719.647	2.04587	0.231916	7.92269e-21	2.68749e-19	Up
LOC102171304	Uncharacterized LOC102171304	NC_030812.1	43597030	43607415	+	10386	348.445	2.04562	0.586539	2.63189e-06	1.78447e-05	Up
THBD	Thrombomodulin	NC_030820.1	41208910	41213730	-	4821	6153.84	2.04477	0.183718	6.27727e-31	3.99327e-29	Up
ARL5C	ADP ribosylation factor like GTPase 5C	NC_030826.1	39307908	39314294	-	6387	686.933	2.04224	0.235586	3.11701e-20	1.01443e-18	Up
IL18BP	Interleukin 18 binding protein	NC_030822.1	31788381	31790497	-	2117	787.81	2.04191	0.220201	1.29274e-22	5.07515e-21	Up
LMO2	LIM domain only 2	NC_030822.1	18439475	18452363	+	12889	1153.77	2.04035	0.184911	1.86915e-30	1.1627e-28	Up
SAMD3	Sterile alpha motif domain containing 3	NC_030816.1	55581705	55627678	-	45974	416.5	2.03984	0.537548	8.38698e-07	6.11885e-06	Up
C16H1orf53	Chromosome 16 C1orf53 homolog	NC_030823.1	75422493	75428943	+	6451	234.17	2.03638	0.321422	1.68023e-12	2.62569e-11	Up
LOC106503256	Uncharacterized LOC106503256	NC_030826.1	36500082	36514856	-	14775	35.0364	2.03579	1.68528	0.00160179	0.00618252	Up
LOC102170446	Tripartite motif-containing protein 34	NC_030822.1	34623404	34638822	+	15419	5093.76	2.02858	0.134456	1.47255e-53	2.43952e-51	Up
LOC108638050	Uncharacterized LOC108638050	NC_030825.1	64002425	64007097	-	4673	205.631	2.02711	0.272772	8.10229e-16	1.77334e-14	Up
LOC108633238	Uncharacterized LOC108633238	NC_030815.1	49039356	49096384	-	57029	191.874	2.02315	0.612011	5.22485e-06	3.37638e-05	Up
HPGDS	Hematopoietic prostaglandin D synthase	NC_030813.1	30819572	30845549	+	25978	112.532	2.01894	0.850033	9.3279e-05	0.000477473	Up
SUCNR1	Succinate receptor 1	NC_030808.1	115626920	115636639	-	9720	989.164	2.0151	0.290997	3.41722e-14	6.53639e-13	Up
GAPT	GRB2 binding adaptor protein, transmembrane	NC_030827.1	20860763	20865858	-	5096	495.676	2.00919	0.225614	4.39567e-21	1.528e-19	Up
NME8	NME/NM23 family member 8	NC_030811.1	70581840	70618907	-	37068	1781.19	2.00917	0.142651	3.92327e-47	5.24411e-45	Up
LRRC25	Leucine rich repeat containing 25	NC_030814.1	103977485	103982456	-	4972	1002.3	2.00556	0.212494	3.19528e-23	1.31176e-21	Up
SETBP1	SET binding protein 1	NC_030831.1	44577303	44983204	+	405902	1878.82	2.00446	0.227994	1.24203e-20	4.15046e-19	Up
ANO7	Anoctamin	NC_030810.1	679866	690767	-	10902	173.241	-2.00459	0.63995	9.70336e-06	5.99776e-05	Down
PROM1	Prominin 1	NC_030813.1	111433168	111560028	-	126861	5036.39	-2.00798	0.116645	1.72074e-68	5.68248e-66	Down
LOC106502313	Uncharacterized LOC106502313	NC_030814.1	90382548	90389041	+	6494	304.883	-2.01512	0.201218	1.06153e-25	5.23905e-24	Down
ADAM33	ADAM metallopeptidase domain 33	NC_030820.1	50865505	50879346	+	13842	349.671	-2.01835	0.414517	7.64386e-09	7.57505e-08	Down
ADARB1	Adenosine deaminase RNA specific B1	NC_030808.1	144900016	144991569	+	91554	890.725	-2.0184	0.226125	3.50135e-21	1.23046e-19	Down
SEPT4	Septin 4	NC_030826.1	9101759	9113353	-	11595	322.981	-2.01987	0.331134	7.91475e-12	1.14815e-10	Down
ABCA2	ATP binding cassette subfamily A member 2	NC_030818.1	106208647	106224792	+	16146	1488.88	-2.02028	0.121323	2.281e-64	6.17133e-62	Down
PLAT	Plasminogen activator, tissue type	NC_030834.1	8543859	8567749	+	23891	1226.33	-2.02607	0.204738	3.32722e-25	1.5897e-23	Down
KCNK5	Potassium two pore domain channel subfamily K member 5	NC_030830.1	35720760	35761239	+	40480	200.559	-2.02788	0.638675	8.07355e-06	5.06141e-05	Down
USP2	Ubiquitin specific peptidase 2	NC_030822.1	52406703	52432208	+	25506	88.1803	-2.03016	0.655621	1.04335e-05	6.4208e-05	Down
LOC108638116	Uncharacterized LOC108638116	NC_030825.1	55578170	55579028	-	859	139.333	-2.0334	0.479726	1.37015e-07	1.13285e-06	Down
PHYHIP	Phytanoyl-CoA 2-hydroxylase interacting protein	NC_030815.1	69198923	69212372	-	13450	101.474	-2.03743	0.690771	1.65606e-05	9.83852e-05	Down
LOC102168248	Antigen WC1.1	NC_030812.1	101810547	101878495	-	67949	1917.02	-2.04226	0.118586	1.26535e-68	4.241e-66	Down
LOC106503310	Vesicle transport protein SFT2A-like	NC_030827.1	14469663	14471243	+	1581	9.38717	-2.04289	1.32358	0.000759781	0.00316425	Down
CCL20	C-C motif chemokine ligand 20	NC_030809.1	19751808	19755322	-	3515	1051.16	-2.0532	0.267004	1.0032e-16	2.40169e-15	Down
LOC102186800	Uncharacterized LOC102186800	NC_030808.1	8618967	8625949	-	6983	7.68397	-2.05333	2.16565	0.00227672	0.00837582	Down
C1H21orf62	Exosomal polycystin 1 interacting protein	NC_030808.1	1203761	1224001	+	20241	8.44489	-2.05337	2.34271	0.00228412	0.0083948	Down
ADA	Adenosine deaminase	NC_030820.1	72567741	72617568	-	49828	684.231	-2.05347	0.246896	6.12832e-19	1.81314e-17	Down
SPEG	Striated muscle enriched protein kinase	NC_030809.1	28395199	28453658	-	58460	3246.94	-2.06368	0.15961	1.94031e-40	2.07484e-38	Down
ASIC4	Acid sensing ion channel subunit family member 4	NC_030809.1	28352640	28377005	-	24366	673.371	-2.06433	0.171299	1.21377e-35	9.87553e-34	Down
BBOF1	Basal body orientation factor 1	NC_030817.1	17700579	17729976	-	29398	67.3321	-2.07053	1.03215	0.000234997	0.00110238	Down
CLGN	Calmegin	NC_030824.1	53674779	53720330	-	45552	27.4129	-2.07289	1.4889	0.00104714	0.00420807	Down
TBC1D16	TBC1 domain family member 16	NC_030826.1	51761991	51850290	+	88300	234.192	-2.07436	0.597352	2.63381e-06	1.78524e-05	Down
DNM1	Dynamin 1	NC_030818.1	98364789	98408086	+	43298	471.135	-2.07455	0.291325	6.69159e-15	1.36482e-13	Down
TTC26	Intraflagellar transport 56	NC_030811.1	17631657	17672999	-	41343	222.864	-2.07504	0.419636	4.47388e-09	4.57284e-08	Down
LOC102180035	Antigen WC1.1-like	NC_030812.1	101017546	101044258	+	26713	1568.11	-2.07782	0.127149	2.89704e-62	6.92084e-60	Down
ANO9	Anoctamin 9	NC_030836.1	45977907	45999636	+	21730	1809.78	-2.07943	0.17448	5.63242e-35	4.50113e-33	Down
FBLIM1	Filamin binding LIM protein 1	NC_030823.1	50270312	50295748	-	25437	112.594	-2.08243	0.646689	6.31163e-06	4.03111e-05	Down
CPAMD8	C3 and PZP like alpha-2-macroglobulin domain containing 8	NC_030814.1	102608181	102708999	-	100819	73.059	-2.08894	1.05922	0.000251476	0.00117209	Down
LOC108636876	T-cell receptor alpha chain V region PHDS58-like	NC_030817.1	77879351	77879898	+	548	8.71966	-2.08955	1.83138	0.00172643	0.00660148	Down
LOC102187766	Uncharacterized LOC102187766	NC_030815.1	46191507	46201895	-	10389	30.7585	-2.08982	1.12739	0.000340108	0.00154105	Down
PLCZ1	Phospholipase C zeta 1	NC_030812.1	89850677	89898547	+	47871	10.5557	-2.09014	2.13107	0.00213377	0.00791608	Down
ADHFE1	Alcohol dehydrogenase iron containing 1	NC_030821.1	51388906	51422431	-	33526	412.926	-2.09613	0.441795	1.14534e-08	1.10149e-07	Down
MYH11	Myosin heavy chain 11	NC_030832.1	13981844	14109280	-	127437	1210.05	-2.0988	0.188829	5.76766e-31	3.68999e-29	Down
SLC1A3	Solute carrier family 1 member 3	NC_030827.1	37537309	37617966	-	80658	41.0362	-2.10104	1.4993	0.00100089	0.00404172	Down
PLD3	Phospholipase D family member 3	NC_030825.1	50606679	50626237	+	19559	1943.93	-2.10104	0.113725	1.68561e-78	8.05363e-76	Down
TPPP	Tubulin polymerization promoting protein	NC_030827.1	71380831	71402958	+	22128	103.98	-2.10641	0.870221	7.32574e-05	0.000382752	Down
LOC102177033	ERO1-like protein alpha pseudogene	NC_030812.1	31692295	31711510	-	19216	39.0856	-2.10924	0.611852	2.71384e-06	1.8356e-05	Down
NPTXR	Neuronal pentraxin receptor	NC_030812.1	109346354	109368576	-	22223	60.3275	-2.11577	1.30165	0.000584041	0.00249434	Down
LOC106502601	Uncharacterized LOC106502601	NC_030809.1	130977054	130978218	-	1165	10.8339	-2.1164	2.18256	0.00208357	0.00775672	Down
SMIM1	Small integral membrane protein 1 (Vel blood group)	NC_030823.1	47851111	47857057	-	5947	137.428	-2.11696	0.44094	8.23883e-09	8.12878e-08	Down
LOC106501875	Putative spermatogenesis-associated protein 31D4	NC_030815.1	57685412	57691558	+	6147	5.11921	-2.12766	2.56354	0.00196825	0.00739974	Down
P2RX1	Purinergic receptor P2X 1	NC_030826.1	24333541	24352309	-	18769	175.486	-2.13128	0.45894	1.71017e-08	1.59549e-07	Down
BCO1	Beta-carotene oxygenase 1	NC_030825.1	9228653	9258511	+	29859	15.1858	-2.13307	2.00605	0.00186643	0.00707264	Down
KL	Klotho	NC_030819.1	58608960	58648682	+	39723	27.3797	-2.15488	1.64867	0.0011769	0.00468174	Down
LOC108636015	Uncharacterized LOC108636015	NC_030812.1	56613321	56617883	+	4563	21.9583	-2.16785	1.88352	0.00157822	0.00609888	Down
MEX3A	Mex-3 RNA binding family member A	NC_030810.1	105420422	105430087	-	9666	141.463	-2.16929	0.402784	3.33248e-10	3.9283e-09	Down
PVALB	Parvalbumin	NC_030812.1	73869122	73888542	-	19421	12.3952	-2.1732	2.36701	0.00196008	0.00737279	Down
LOC106503578	Bicaudal D-related protein 1-like	NC_030832.1	33337809	33341928	-	4120	11.1642	-2.17626	2.29108	0.00195118	0.00734669	Down
ADGRA2	Adhesion G protein-coupled receptor A2	NC_030834.1	12568466	12604985	-	36520	183.159	-2.17794	0.472596	1.82433e-08	1.69216e-07	Down
ASB5	Ankyrin repeat and SOCS box containing 5	NC_030834.1	37765723	37805875	+	40153	14.93	-2.1792	2.12981	0.00186113	0.00705496	Down
LOC102185816	Antigen WC1.1-like	NC_030812.1	101321473	101619979	+	298507	4278.29	-2.18101	0.0934138	4.92613e-123	1.38276e-119	Down
MST1	Macrophage stimulating 1	NC_030829.1	50585422	50590395	+	4974	327.023	-2.18177	0.260079	1.99332e-19	6.1234e-18	Down
LOC102187863	Uncharacterized LOC102187863	NC_030815.1	82001170	82002707	+	1538	6.48693	-2.18764	2.21706	0.0018961	0.00717663	Down
CR2	Complement C3d receptor 2	NC_030823.1	4811686	4861092	+	49407	2025.07	-2.19823	0.233216	1.57643e-23	6.61688e-22	Down
LOC102172108	Uncharacterized LOC102172108	NC_030809.1	28955944	28964668	+	8725	163.462	-2.19979	0.52689	1.26884e-07	1.05335e-06	Down
ZNRF3	Zinc and ring finger 3	NC_030824.1	2855658	3000923	-	145266	1803.01	-2.20569	0.257855	4.4014e-20	1.41805e-18	Down
LOC102188023	N-acetyl-beta-glucosaminyl-glycoprotein 4-beta-N-acetylgalactosaminyltransferase 1	NW_017199277.1	154	10017	+	9864	80.7051	-2.21284	1.08515	0.000187129	0.000896941	Down
TSSK6	Testis specific serine kinase 6	NC_030814.1	104938436	104940923	-	2488	17.5259	-2.21561	1.96558	0.00157066	0.00607278	Down
LOC102168973	Uncharacterized LOC102168973	NC_030811.1	20854980	20870565	-	15586	80.5893	-2.21718	0.476051	1.32697e-08	1.25891e-07	Down
STAG3	STAG3 cohesin complex component	NC_030832.1	37074394	37101846	-	27453	3777.78	-2.22093	0.142035	1.22707e-57	2.4385e-55	Down
LOC102174838	Proton-coupled amino acid transporter 3	NC_030814.1	47849799	47880407	+	30609	23.3354	-2.22531	1.00787	0.000117159	0.00058831	Down
LOC102168402	Placental prolactin-related protein 4-like	NC_030830.1	14391964	14409217	-	17254	39.7568	-2.23126	0.938021	7.21361e-05	0.000377447	Down
LOC102188329	40S ribosomal protein S23 pseudogene	NC_030820.1	37648109	37648860	+	752	8.63101	-2.23765	2.27972	0.00179232	0.00682408	Down
LOC108633557	Uncharacterized LOC108633557	NC_030830.1	24325198	24327481	-	2284	8.39963	-2.23987	2.30191	0.00179319	0.00682622	Down
SBK3	SH3 domain binding kinase family member 3	NC_030825.1	63731155	63736196	+	5042	56.3208	-2.24314	1.02505	0.000121727	0.000608525	Down
MYCL	MYCL proto-oncogene, bHLH transcription factor	NC_030810.1	14614693	14621266	-	6574	210.911	-2.24456	0.710289	6.15122e-06	3.93538e-05	Down
LOC108636758	Uncharacterized LOC108636758	NC_030816.1	91371366	91378728	+	7363	15.5961	-2.25467	1.6783	0.00100568	0.0040567	Down
LOC108633314	Bromodomain-containing protein 8-like	NC_030814.1	60913632	60917029	+	3398	105.283	-2.26142	0.600489	6.35479e-07	4.72997e-06	Down
TTC9B	Tetratricopeptide repeat domain 9B	NC_030825.1	50508896	50514800	-	5905	597.547	-2.26526	0.267247	7.08819e-20	2.26741e-18	Down
SPINK7	Serine peptidase inhibitor Kazal type 7	NC_030814.1	50694012	50697927	-	3916	11.3954	-2.26753	2.18339	0.00166825	0.00641259	Down
KNDC1	Kinase non-catalytic C-lobe domain containing 1	NC_030833.1	438510	493118	-	54609	65.237	-2.2692	0.948445	6.6977e-05	0.000352316	Down
FAM131B	Family with sequence similarity 131 member B	NC_030811.1	13845456	13855073	+	9618	705.946	-2.27208	0.252798	7.34748e-22	2.72719e-20	Down
LOC102189464	Apolipoprotein F	NC_030812.1	56351408	56352829	+	1422	6.30141	-2.27235	2.39398	0.0017286	0.0066061	Down
RARRES2	Retinoic acid receptor responder 2	NC_030811.1	7917258	7921040	+	3783	7.52812	-2.27776	2.2594	0.00168781	0.00647887	Down
LOC106502494	Uncharacterized LOC106502494	NC_030816.1	89523307	89526014	+	2708	255.281	-2.29711	0.494438	1.21133e-08	1.15949e-07	Down
TPCN1	Two pore segment channel 1	NC_030824.1	9863964	9927996	-	64033	2225.13	-2.29885	0.118518	1.77541e-86	1.20814e-83	Down
TMEM8B	Transmembrane protein 8B	NC_030815.1	59807324	59832066	+	24743	47.5553	-2.30201	0.810813	1.6783e-05	9.95981e-05	Down
MAN1C1	Mannosidase alpha class 1C member 1	NC_030809.1	8509638	8657368	+	147731	968.263	-2.31236	0.24934	4.57944e-23	1.8596e-21	Down
ADIPOQ	Adiponectin, C1Q and collagen domain containing	NC_030808.1	80092745	80105787	-	13043	192.425	-2.31314	0.539087	6.29613e-08	5.4442e-07	Down
LOC102169897	Cationic amino acid transporter 3-like	NC_030825.1	63024094	63036974	+	12881	198.975	-2.3288	0.400854	1.95726e-11	2.7031e-10	Down
UCP1	Uncoupling protein 1	NC_030824.1	53822002	53828900	-	6899	120.313	-2.33097	0.529518	3.68235e-08	3.271e-07	Down
SLC5A8	Solute carrier family 5 member 8	NC_030812.1	63697260	63766582	-	69323	16.1893	-2.33373	1.95981	0.00127577	0.00503227	Down
LOC108637123	Uncharacterized LOC108637123	NC_030818.1	96047850	96055726	-	7877	12.9598	-2.33743	2.25518	0.00155028	0.00600641	Down
LOC102188435	Brachyury protein pseudogene	NC_030825.1	45711552	45713180	+	1629	13.0564	-2.33793	2.10104	0.00143117	0.00558929	Down
F2	Coagulation factor II, thrombin	NC_030822.1	6307216	6321787	-	14572	14.3242	-2.34048	1.99108	0.00130133	0.00512767	Down
PIWIL3	Piwi like RNA-mediated gene silencing 3	NC_030824.1	6084416	6108723	+	24308	13.0864	-2.36121	2.48165	0.00154489	0.00598863	Down
KCNG2	Potassium voltage-gated channel modifier subfamily G member 2	NC_030831.1	483402	509735	-	26334	619.744	-2.36497	0.223978	9.73694e-29	5.57787e-27	Down
MAB21L1	Mab-21 like 1	NC_030819.1	60719989	60722696	-	2708	16.8166	-2.36837	1.23389	0.000228802	0.00107737	Down
BEAN1	Brain expressed associated with NEDD4 1	NC_030825.1	35470412	35509583	+	39172	164.692	-2.37582	0.455583	5.59307e-10	6.37553e-09	Down
IP6K3	Inositol hexakisphosphate kinase 3	NC_030830.1	40811956	40836107	+	24152	3.01262	-2.381	4.61527	0.00119532	0.00474828	Down
VAT1L	Vesicle amine transport 1 like	NC_030825.1	6232132	6402103	+	169972	108.864	-2.38627	1.07209	9.84991e-05	0.00050145	Down
MAGEE2	MAGE family member E2	NW_017189516.1	7358153	7360444	-	2292	13.5744	-2.39214	2.12892	0.00134144	0.00527094	Down
CERCAM	Cerebral endothelial cell adhesion molecule	NC_030818.1	98536979	98549524	+	12546	32.5838	-2.41198	1.4698	0.000452583	0.00199084	Down
LRRC14B	Leucine rich repeat containing 14B	NC_030827.1	71758045	71763656	-	5612	12.8532	-2.42358	2.0522	0.00120214	0.00477117	Down
VIPR2	Vasoactive intestinal peptide receptor 2	NC_030811.1	171628	239456	+	67829	719.9	-2.42374	0.295286	4.82169e-19	1.45337e-17	Down
EFEMP1	EGF containing fibulin extracellular matrix protein 1	NC_030818.1	38093732	38165206	-	71475	262.177	-2.43045	0.363876	5.82253e-14	1.08507e-12	Down
ZFYVE28	Zinc finger FYVE-type containing 28	NC_030813.1	116194946	116295304	-	100359	107.641	-2.43058	0.836239	1.21968e-05	7.41446e-05	Down
KCNJ6	Potassium inwardly rectifying channel subfamily J member 6	NC_030808.1	149701472	149797540	-	96069	38.3426	-2.4352	1.4953	0.000460198	0.00201998	Down
MRAP	Melanocortin 2 receptor accessory protein	NC_030808.1	1646739	1663744	-	17006	47.5509	-2.45974	1.14984	0.000119996	0.00060054	Down
GALNT15	Polypeptide N-acetylgalactosaminyltransferase 15	NC_030808.1	153021184	153065265	+	44082	15.8784	-2.45976	2.40467	0.00136438	0.00535021	Down
LOC102180249	Etoposide-induced protein 2.4 homolog	NC_030825.1	47142015	47149148	+	7134	16.1994	-2.48943	1.92251	0.000936292	0.00380688	Down
EGFL6	EGF like domain multiple 6	NW_017189516.1	56641204	56675672	-	34469	373.376	-2.49204	0.332508	1.39197e-16	3.29727e-15	Down
LRCOL1	Leucine rich colipase like 1	NC_030824.1	26602142	26609535	-	7394	23.3824	-2.49822	1.87913	0.00086988	0.00356395	Down
LOC102172929	Cationic amino acid transporter 3-like	NC_030825.1	63011482	63016407	+	4926	411.209	-2.5016	0.39436	5.23463e-13	8.76576e-12	Down
MVB12B	Multivesicular body subunit 12B	NC_030818.1	96638916	96839685	+	200770	547.554	-2.50404	0.350978	2.08284e-15	4.4334e-14	Down
LOC108635083	Phosphorylase b kinase regulatory subunit alpha, liver isoform-like	NW_017203030.1	261	5195	-	4935	10.1339	-2.50515	2.34024	0.00126668	0.00500169	Down
NPDC1	Neural proliferation, differentiation and control 1	NC_030818.1	106194904	106200855	+	5952	144.315	-2.51015	0.638146	2.50158e-07	1.98851e-06	Down
LOC102178870	Histone H2A type 1	NC_030830.1	18602494	18602956	+	463	9.79873	-2.51584	2.31789	0.001239	0.00490186	Down
IZUMO4	IZUMO family member 4	NC_030814.1	89121955	89125128	+	3174	226.607	-2.52229	0.338129	1.78436e-16	4.17392e-15	Down
SLC4A11	Solute carrier family 4 member 11	NC_030820.1	51321935	51331433	+	9499	2686.73	-2.52592	0.150929	1.06043e-65	3.05296e-63	Down
DHH	Desert hedgehog signaling molecule	NC_030812.1	30371507	30376870	+	5364	24.8949	-2.54187	1.54953	0.000421466	0.00186934	Down
ACSS3	Acyl-CoA synthetase short chain family member 3	NC_030812.1	10442047	10607108	+	165062	706.503	-2.54216	0.434776	1.20288e-11	1.71286e-10	Down
LOC102191213	Protein Mdm4-like	NC_030812.1	42598297	42600747	+	2451	8.51959	-2.54399	2.01183	0.000951189	0.00386115	Down
LOC108636005	Uncharacterized LOC108636005	NC_030808.1	96872046	96873477	+	1432	7.28278	-2.55137	1.88762	0.000802877	0.00331972	Down
LOC102186937	Uncharacterized LOC102186937	NC_030836.1	45910100	45912959	-	2860	7.99652	-2.55726	2.609	0.00121918	0.00483111	Down
FAM216B	Family with sequence similarity 216 member B	NC_030819.1	73613765	73622995	-	9231	15.5057	-2.57015	2.37059	0.00117332	0.00466997	Down
LOC108636882	T-cell receptor alpha chain V region HPB-MLT-like	NC_030817.1	77975026	77975726	+	701	44.1385	-2.57064	1.1751	9.95918e-05	0.000506324	Down
WNT10A	Wnt family member 10A	NC_030809.1	28944027	28957603	-	13577	189.089	-2.57277	0.591699	3.86049e-08	3.42247e-07	Down
LOC108634716	Antigen WC1.1-like	NW_017189875.1	8552	17434	-	8883	627.541	-2.58126	0.169731	4.75045e-55	8.20586e-53	Down
LOC102184403	TRPM8 channel-associated factor 1	NC_030811.1	13524776	13575784	+	51009	491.794	-2.58469	0.247198	2.33354e-28	1.31333e-26	Down
FAM171A2	Family with sequence similarity 171 member A2	NC_030826.1	43793872	43803935	-	10064	38.1967	-2.5916	1.32634	0.000185827	0.000891651	Down
LOC106503586	Uncharacterized LOC106503586	NC_030832.1	36010516	36014510	+	3995	154.123	-2.59338	0.539864	4.15595e-09	4.26146e-08	Down
KLHDC8A	Kelch domain containing 8A	NC_030823.1	2503354	2509822	-	6469	40.6894	-2.6073	1.72833	0.000554696	0.00238717	Down
TRPV6	Transient receptor potential cation channel subfamily V member 6	NC_030811.1	14425410	14442209	+	16800	62.39	-2.613	1.08284	5.16019e-05	0.00027755	Down
KLHL35	Kelch like family member 35	NC_030822.1	28406171	28412766	+	6596	12.0564	-2.61695	2.29844	0.00107017	0.00429674	Down
LOC108638526	60S ribosomal protein L39 pseudogene	NC_030809.1	29222822	29224988	+	2167	4.46905	-2.61798	2.15909	0.000975976	0.00394963	Down
LOC102179365	Chromosome 6 C4orf54 homolog	NC_030813.1	25221854	25239909	+	18056	12.0127	-2.61886	2.43136	0.00112031	0.00447249	Down
LOC108633866	Uncharacterized LOC108633866	NC_030832.1	26903278	26904456	+	1179	9.19628	-2.6247	2.21482	0.0010075	0.00406329	Down
LOC102173837	Tubulin alpha-3 chain	NW_017189851.1	17462	34660	+	17199	303.732	-2.62923	0.303421	8.44126e-21	2.85908e-19	Down
ST6GALNAC1	ST6 N-acetylgalactosaminide alpha-2,6-sialyltransferase 1	NC_030826.1	54341015	54359299	+	18285	14.1433	-2.63407	2.31902	0.00105591	0.00424178	Down
BCR	BCR activator of RhoGEF and GTPase	NW_017189530.1	4841	77583	-	72743	934.451	-2.63589	0.276986	3.23983e-24	1.43498e-22	Down
ATP6V0D2	ATPase H+ transporting V0 subunit d2	NC_030821.1	5613526	5668839	+	55314	14.2912	-2.65061	1.97235	0.000763283	0.00317589	Down
ARHGEF10	Rho guanine nucleotide exchange factor 10	NC_030834.1	43213326	43276396	-	63071	36.0545	-2.66058	1.49543	0.000283008	0.00130364	Down
ZNF235	Zinc finger protein 235	NC_030825.1	53266816	53283277	-	16462	78.4462	-2.66732	0.998252	2.33761e-05	0.000134668	Down
FTCD	Formimidoyltransferase cyclodeaminase	NC_030808.1	145809671	145824726	-	15056	10.8575	-2.66915	2.35806	0.00102497	0.00412707	Down
ESPNL	Espin like	NC_030810.1	3267627	3291446	-	23820	89.2829	-2.67094	1.05742	3.63829e-05	0.00020226	Down
KREMEN1	Kringle containing transmembrane protein 1	NC_030824.1	2789473	2843831	-	54359	523.76	-2.6797	0.347015	2.34523e-17	5.9265e-16	Down
SORCS2	Sortilin related VPS10 domain containing receptor 2	NC_030813.1	113803282	114286195	+	482914	3336.59	-2.69729	0.278078	5.76663e-25	2.70911e-23	Down
LOC108635918	Uncharacterized LOC108635918	NC_030811.1	88159175	88166290	-	7116	15.9377	-2.71533	1.94434	0.000661428	0.00279245	Down
FCRL6	Fc receptor like 6	NC_030810.1	110032683	110052848	+	20166	287.222	-2.72809	0.392603	8.30028e-15	1.68527e-13	Down
GPC2	Glypican 2	NC_030832.1	37103834	37110760	+	6927	1149.71	-2.73789	0.311547	3.16809e-21	1.11684e-19	Down
LOC108637975	Uncharacterized LOC108637975	NC_030825.1	27352576	27358366	+	5791	7.92331	-2.74678	2.28839	0.000890427	0.00363884	Down
LOC102175171	Glutathione S-transferase A4	NC_030830.1	23935387	23949052	+	13666	184.706	-2.77741	0.533083	5.07145e-10	5.82529e-09	Down
ESR2	Estrogen receptor 2	NC_030817.1	26669088	26714330	+	45243	25.1268	-2.77905	1.87941	0.000539228	0.00232684	Down
SGSM1	Small G protein signaling modulator	NC_030824.1	5995354	6070444	-	75091	594.272	-2.78625	0.345908	1.83144e-18	5.17319e-17	Down
PCP4	Purkinje cell protein 4	NC_030808.1	139555525	139624061	+	68537	25.9493	-2.79045	2.17625	0.000769326	0.00319985	Down
LOC108638535	Uncharacterized LOC108638535	NC_030828.1	26937519	26944452	+	6934	75.9785	-2.7949	0.744213	5.10085e-07	3.86453e-06	Down
ZIC3	Zic family member 3	NW_017189517.1	9345256	9349934	-	4679	2.87129	-2.80574	6.44447	0.00110145	0.00440724	Down
LRRTM2	Leucine rich repeat transmembrane neuronal 2	NC_030814.1	60304287	60307637	+	3351	5.13527	-2.81178	2.16309	0.000736967	0.00307952	Down
UROC1	Urocanate hydratase 1	NC_030829.1	60068878	60095342	+	26465	36.4022	-2.81199	1.33977	0.000117584	0.000589802	Down
GGT1	Gamma-glutamyltransferase 1	NW_017190051.1	88410	105709	-	17300	107.64	-2.81342	0.587384	4.74503e-09	4.82583e-08	Down
LOC108633340	Antigen WC1.1-like	NC_030812.1	101633583	101695433	+	61851	885.973	-2.81799	0.214583	5.0433e-42	5.71982e-40	Down
LOC108636239	Uncharacterized LOC108636239	NC_030813.1	115678179	115691181	-	13003	345.322	-2.8212	0.305198	5.7157e-23	2.30434e-21	Down
LOC108637890	Uncharacterized LOC108637890	NC_030824.1	52072418	52092436	+	20019	10.9884	-2.82212	2.30664	0.000812725	0.00335611	Down
C15H11orf1	Cilia and flagella associated protein 68	NC_030822.1	60140585	60144639	-	4055	13.4862	-2.83524	2.37686	0.000830864	0.00342409	Down
LOC102179374	Complement C3	NC_030814.1	94514583	94544354	+	29772	12.9821	-2.84101	2.48706	0.000861424	0.00353511	Down
LOC106503481	Rano class II histocompatibility antigen, A beta chain-like	NC_030830.1	41559464	41567203	+	7740	109.485	-2.84514	0.628387	1.75708e-08	1.63519e-07	Down
SYTL1	Synaptotagmin like 1	NC_030809.1	10027232	10036201	+	8970	404.591	-2.8897	0.289898	5.99278e-26	2.9773e-24	Down
TMEM74B	Transmembrane protein 74B	NC_030820.1	59244717	59249746	+	5030	13.0525	-2.92175	2.34024	0.000726405	0.00303991	Down
DOC2B	Double C2 domain beta	NC_030826.1	22271683	22297744	+	26062	314.873	-2.93559	0.424595	1.47467e-14	2.92278e-13	Down
MAS1	MAS1 proto-oncogene, G protein-coupled receptor	NC_030816.1	83406002	83426241	+	20240	8.48772	-2.93689	2.16286	0.000615291	0.00261537	Down
LOC102184615	Putative gustatory receptor clone PTE01	NC_030814.1	94092830	94094166	+	1337	12.8739	-2.94556	2.0097	0.0005049	0.00219474	Down
LOC102186669	Antigen WC1.1-like	NC_030812.1	101466355	101521409	-	55055	1520.65	-2.95004	0.118965	3.70802e-138	2.08168e-134	Down
LOC102186244	Golgi phosphoprotein 3-like	NC_030827.1	41874633	41891656	-	17024	8.41773	-2.959	2.30983	0.000677351	0.00285377	Down
PPM1J	Protein phosphatase, Mg2+/Mn2+ dependent 1J	NC_030810.1	89975551	89981556	-	6006	47.0429	-2.99197	1.11317	2.19676e-05	0.000127469	Down
IL9	Interleukin 9	NC_030814.1	63194434	63197324	+	2891	162.067	-2.99204	1.39094	9.88971e-05	0.000503362	Down
MARCH10	Membrane associated ring-CH-type finger 10	NC_030826.1	46729598	46820220	-	90623	40.3238	-2.99303	1.29043	6.29677e-05	0.000332785	Down
LOC102171473	V-set and immunoglobulin domain-containing protein 8	NC_030810.1	110089075	110097103	-	8029	12.2254	-3.00373	2.32076	0.000643114	0.00272075	Down
IGF2	Insulin like growth factor 2	NC_030836.1	50430375	50438275	+	7901	24.9529	-3.00895	1.37924	9.10501e-05	0.000468091	Down
ZSCAN12	Zinc finger and SCAN domain containing 12	NC_030830.1	19585211	19594164	-	8954	10.0555	-3.01112	2.0762	0.000500395	0.00217769	Down
C9	Complement C9	NC_030827.1	35063924	35129329	+	65406	21.403	-3.01955	2.29163	0.000616096	0.0026178	Down
KCNH2	Potassium voltage-gated channel subfamily H member 2	NC_030811.1	6349296	6386108	+	36813	139.725	-3.02915	0.555184	1.77836e-10	2.16949e-09	Down
PER3	Period circadian regulator 3	NC_030823.1	44079717	44149387	-	69671	3245.15	-3.0388	0.132607	1.80471e-118	4.05266e-115	Down
GRID2IP	Grid2 interacting protein	NC_030832.1	39218661	39244776	-	26116	26.8674	-3.04467	1.81737	0.000311357	0.00142226	Down
PNMA2	PNMA family member 2	NC_030815.1	73540312	73547595	-	7284	9.4491	-3.0462	2.41171	0.000644697	0.00272642	Down
LOC102173632	Hypoxanthine-guanine phosphoribosyltransferase pseudogene	NC_030810.1	18021856	18027904	+	6049	53.0987	-3.05612	1.00753	7.61856e-06	4.79491e-05	Down
MAP28	MAP28 protein	NC_030829.1	51689272	51691169	-	1898	50.0975	-3.06975	1.50835	0.000131535	0.000653194	Down
TMC5	Transmembrane channel like 5	NC_030832.1	16862054	16943800	+	81747	20.3063	-3.07774	2.37938	0.000607329	0.00258397	Down
TUBAL3	Tubulin alpha like 3	NC_030820.1	42551586	42561247	+	9662	27.2988	-3.07802	2.20308	0.000525589	0.00227455	Down
HGFAC	HGF activator	NC_030813.1	115685288	115693478	+	8191	149.896	-3.09463	0.464867	1.2495e-13	2.2501e-12	Down
TERB1	Telomere repeat binding bouquet formation protein 1	NC_030825.1	35755680	35785306	-	29627	111.434	-3.11522	0.719001	5.64264e-08	4.90748e-07	Down
SLC34A3	Solute carrier family 34 member 3	NC_030818.1	106023023	106032580	-	9558	63.4101	-3.16284	1.02763	6.86705e-06	4.35007e-05	Down
LOC102170664	Major facilitator superfamily domain-containing protein 1 pseudogene	NC_030811.1	53603222	53607630	-	4409	83.9211	-3.18068	1.23923	3.18837e-05	0.000178974	Down
LOC108633923	Uncharacterized LOC108633923	NC_030832.1	38348190	38353523	-	5334	742.95	-3.19091	0.206255	5.30637e-56	9.76721e-54	Down
LOC102172183	Zinc finger protein 790-like	NC_030825.1	48451988	48471762	+	19775	110.091	-3.24436	0.795964	1.95734e-07	1.58108e-06	Down
LOC102174841	L-threonine 3-dehydrogenase, mitochondrial	NC_030815.1	7814661	7832563	-	17903	19.2764	-3.24479	1.93603	0.000286483	0.00131748	Down
CLEC2L	C-type lectin domain family 2 member L	NC_030811.1	17394054	17410614	-	16561	29.3513	-3.26613	1.83701	0.000229084	0.00107847	Down
LOC108634158	Uncharacterized LOC108634158	NC_030835.1	2936085	2940203	-	4119	25.8018	-3.32107	1.8086	0.00019812	0.000944584	Down
LOC108634157	Uncharacterized LOC108634157	NC_030835.1	43824743	43828714	-	3972	9.30174	-3.32729	2.4764	0.000471085	0.00206252	Down
MIR2318	MicroRNA mir-2318	NC_030822.1	5834149	5834221	-	73	6.57223	-3.33145	2.1189	0.000335736	0.0015234	Down
HAL	Histidine ammonia-lyase	NC_030812.1	58958336	58981040	-	22705	11.5784	-3.37113	2.36118	0.000411757	0.00182952	Down
KCNC1	Potassium voltage-gated channel subfamily C member 1	NC_030822.1	47548879	47593552	+	44674	17.5355	-3.37443	2.31324	0.000393462	0.00175763	Down
SNPH	Syntaphilin	NC_030820.1	59109662	59153612	-	43951	19.5411	-3.37918	2.19074	0.000344253	0.00155701	Down
MROH7	Maestro heat like repeat family member 7	NC_030810.1	29171557	29212649	+	41093	22.4158	-3.41776	2.14824	0.000310184	0.00141748	Down
TTC9	Tetratricopeptide repeat domain 9	NC_030817.1	20729938	20811838	-	81901	39.3017	-3.44104	1.5874	9.01818e-05	0.000464478	Down
LOC108636855	Ferritin light chain pseudogene	NC_030817.1	60020273	60027973	-	7701	12.3759	-3.4566	2.54263	0.000418145	0.00185497	Down
LOC106503645	Uncharacterized LOC106503645	NC_030810.1	117055657	117058223	+	2567	26.6368	-3.46135	1.91418	0.000200637	0.000955363	Down
MIR191	MicroRNA mir-191	NC_030829.1	51043848	51043951	+	104	6.64632	-3.47429	2.00349	0.0002316	0.00108849	Down
NLRP8	NLR family pyrin domain containing 8	NC_030825.1	64978164	64993715	+	15552	12.0959	-3.48461	2.30141	0.000337763	0.00153178	Down
TMEM210	Transmembrane protein 210	NC_030818.1	106074051	106075852	+	1802	15.2247	-3.49165	2.08969	0.000258955	0.00120196	Down
LOC102170898	60S ribosomal protein L11-like	NC_030823.1	74994767	75005277	-	10511	8.62942	-3.49421	1.72904	0.000125658	0.000626643	Down
LOC102174193	Solute carrier family 22 member 6	NC_030836.1	41568532	41595517	-	26986	15.9676	-3.50191	2.41785	0.000365483	0.0016431	Down
LOC102171899	Membrane-spanning 4-domains subfamily A member 7	NC_030822.1	322762	341763	-	19002	811.833	-3.52025	0.294081	1.47716e-34	1.14779e-32	Down
HIGD1C	HIG1 hypoxia inducible domain family member 1C	NC_030812.1	28621076	28630923	-	9848	8.04487	-3.53603	2.74458	0.000413811	0.00183684	Down
SLC38A3	Solute carrier family 38 member 3	NC_030829.1	50212955	50227828	-	14874	8.40264	-3.54954	2.66198	0.000396359	0.0017674	Down
LOC102181510	Protein-lysine methyltransferase METTL21E	NC_030819.1	7170149	7187253	-	17105	35.2856	-3.5824	1.15498	7.76076e-06	4.87757e-05	Down
SHISA7	Shisa family member 7	NC_030825.1	63823728	63841734	+	18007	232.719	-3.62188	0.354749	6.23604e-26	3.09131e-24	Down
LOC102169143	Uncharacterized LOC102169143	NC_030829.1	59185385	59188902	+	3518	27.7425	-3.63947	1.73387	0.000102543	0.000520152	Down
LOC102171917	Angiotensin-converting enzyme	NC_030826.1	47412725	47433608	+	20884	55.8022	-3.63948	1.11753	5.04143e-06	3.2682e-05	Down
SYDE2	Synapse defective Rho GTPase homolog 2	NC_030810.1	62275565	62318236	-	42672	12.7859	-3.65873	2.44947	0.000309055	0.0014129	Down
ATP4B	ATPase H+/K+ transporting subunit beta	NW_017189962.1	294907	300262	-	5356	129.761	-3.66001	0.622329	6.40328e-11	8.22139e-10	Down
ACSBG2	Acyl-CoA synthetase bubblegum family member 2	NC_030814.1	92237808	92275508	+	37701	20.7018	-3.68545	2.10813	0.000205368	0.00097541	Down
STEAP2	STEAP2 metalloreductase	NC_030811.1	45790378	45815463	-	25086	189.272	-3.70349	0.499993	3.58497e-15	7.5027e-14	Down
TM4SF4	Transmembrane 4 L six family member 4	NC_030808.1	118231128	118259629	-	28502	17.6452	-3.71414	2.23048	0.000233138	0.0010948	Down
PRAP1	Proline rich acidic protein 1	NC_030833.1	295983	300695	-	4713	68.3787	-3.71961	0.657663	2.54654e-10	3.05803e-09	Down
TRNAC-GCA_251	Transfer RNA cysteine (anticodon GCA)	NC_030832.1	24918552	24918623	+	72	27.6828	-3.72695	1.30885	1.66493e-05	9.8883e-05	Down
SLC6A18	Solute carrier family 6 member 18	NC_030827.1	71278518	71293544	-	15027	176.337	-3.73702	0.473526	1.00858e-16	2.41199e-15	Down
LOC102180596	Elongation factor 1-beta pseudogene	NC_030817.1	79290316	79291052	+	737	11.7317	-3.77402	2.30244	0.000234599	0.00110074	Down
LOC106501952	Uncharacterized LOC106501952	NC_030810.1	63885704	63889567	-	3864	19.4531	-3.79897	1.69527	7.30021e-05	0.000381773	Down
FHL1	Four and a half LIM domains 1	NW_017189517.1	20172173	20179809	-	7637	21.0059	-3.80665	1.93489	0.00012934	0.000643186	Down
SHD	Src homology 2 domain containing transforming protein D	NC_030814.1	90755834	90764186	+	8353	32.678	-3.81007	1.55839	4.58817e-05	0.00024911	Down
LOC102183413	T-cell receptor alpha chain V region HPB-MLT-like	NC_030817.1	78128387	78129076	+	690	17.5361	-3.8193	1.9032	0.000119111	0.000596512	Down
KIAA1644	Shisa like 1	NC_030812.1	113850860	113933096	-	82237	81.5694	-3.82379	1.08914	2.60555e-06	1.76821e-05	Down
LOC108636270	Uncharacterized LOC108636270	NC_030813.1	5681323	5696934	-	15612	17.8158	-3.82593	2.01354	0.00014624	0.000718591	Down
LOC102186026	Uncharacterized LOC102186026	NC_030819.1	56331709	56336351	+	4643	30.4703	-3.8534	1.63692	5.63823e-05	0.000300956	Down
WFDC3	WAP four-disulfide core domain 3	NC_030820.1	74056899	74068944	-	12046	13.4777	-3.86042	2.51015	0.000254047	0.00118283	Down
SLC7A4	Solute carrier family 7 member 4	NW_017189851.1	8954	12471	-	3518	8.16077	-3.91129	2.40749	0.000219936	0.00103976	Down
MYO15A	Myosin XVA	NC_030826.1	34106198	34152663	-	46466	67.7944	-3.92216	0.982707	5.81773e-07	4.35612e-06	Down
LOC108637838	Glutathione S-transferase theta-1	NC_030824.1	35286	42902	-	7617	35.2563	-3.94452	1.22905	6.7492e-06	4.28377e-05	Down
REEP6	Receptor accessory protein 6	NC_030814.1	66584899	66590312	-	5414	11.7074	-3.97243	2.77201	0.000258801	0.0012015	Down
PTPRU	Protein tyrosine phosphatase receptor type U	NC_030809.1	11648280	11734645	+	86366	36.5948	-3.97338	1.41595	1.95154e-05	0.000114273	Down
PIP5KL1	Phosphatidylinositol-4-phosphate 5-kinase like 1	NC_030818.1	98138533	98145491	-	6959	21.3958	-3.98935	1.5728	3.70424e-05	0.000205642	Down
PMFBP1	Polyamine modulated factor 1 binding protein 1	NC_030825.1	40165606	40214381	+	48776	17.1218	-4.04347	2.12259	0.000132212	0.000656122	Down
UBAP1L	Ubiquitin associated protein 1 like	NC_030817.1	89212014	89230265	+	18252	29.5417	-4.10956	1.82579	6.74005e-05	0.000354294	Down
LOC108636121	Polycystic kidney disease and receptor for egg jelly-related protein-like	NC_030812.1	115509284	115517372	-	8089	26.0893	-4.16388	1.70962	4.55714e-05	0.000247605	Down
LOC102168490	14-3-3 protein epsilon pseudogene	NC_030828.1	33092604	33103610	-	11007	138.077	-4.23243	0.488929	5.19328e-19	1.55701e-17	Down
PLG	Plasminogen	NC_030816.1	83879697	83927836	-	48140	26.0015	-4.26334	2.01813	8.35831e-05	0.000432974	Down
B4GALNT4	Beta-1,4-N-acetyl-galactosaminyltransferase 4	NC_030836.1	46147705	46150925	+	3221	7.58456	-4.31472	2.66979	0.000167996	0.000814096	Down
THEM5	Thioesterase superfamily member 5	NC_030810.1	101233392	101242047	-	8656	13.3911	-4.32802	2.45986	0.000140649	0.000693549	Down
LOC102174057	Cationic amino acid transporter 3-like	NC_030825.1	63115187	63122068	+	6882	6.77247	-4.34163	1.42748	1.16271e-05	7.09505e-05	Down
TRNAG-CCC_47	Transfer RNA glycine (anticodon GCC)	NC_030818.1	49136705	49136777	+	73	6.4479	-4.346	1.5947	2.40144e-05	0.000137885	Down
SYCP2	Synaptonemal complex protein 2	NC_030820.1	55943704	56007674	+	63971	19.7033	-4.35503	2.00247	7.21412e-05	0.000377447	Down
FXYD4	FXYD domain containing ion transport regulator 4	NC_030835.1	31729391	31733598	-	4208	21.7987	-4.38761	1.88123	5.33197e-05	0.000286241	Down
LOC102191827	Cationic amino acid transporter 3	NC_030825.1	62773010	62778728	+	5719	51.9938	-4.42787	0.6831	7.09095e-12	1.03533e-10	Down
ECSCR	Endothelial cell surface expressed chemotaxis and apoptosis regulator	NC_030814.1	59772140	59780273	+	8134	25.0953	-4.46472	1.6864	2.79931e-05	0.000158599	Down
LOC102189781	Small nuclear ribonucleoprotein-associated protein N pseudogene	NC_030823.1	35589361	35590225	+	865	11.7677	-4.47282	2.07886	7.1572e-05	0.000374643	Down
COCH	Cochlin	NC_030828.1	40966834	40980533	+	13700	15.0497	-4.48363	1.83413	4.1842e-05	0.000229395	Down
LOC106504009	Putative spermatogenesis-associated protein 31D3	NC_030815.1	57602592	57606923	+	4332	12.5061	-4.49573	2.15114	7.84637e-05	0.000408339	Down
CTXN1	Cortexin 1	NC_030814.1	93748776	93750374	+	1599	13.1636	-4.51771	2.27618	9.14343e-05	0.000469636	Down
SPATA18	Spermatogenesis associated 18	NC_030813.1	68441339	68489515	+	48177	24.111	-4.5535	1.88716	4.35146e-05	0.000237349	Down
RAB36	RAB36, member RAS oncogene family	NW_017189530.1	79852	95397	-	15546	123.801	-4.56672	0.676814	1.49233e-12	2.34511e-11	Down
FBXL21	Putative F-box/LRR-repeat protein 21	NC_030814.1	63136719	63145649	-	8931	57.8859	-4.58858	1.27289	2.91143e-06	1.95707e-05	Down
ZNF879	Zinc finger protein 879	NC_030814.1	106431241	106447747	+	16507	28.3493	-4.59965	1.04397	2.37552e-07	1.89501e-06	Down
TAAR1	Trace amine associated receptor 1	NC_030816.1	57927629	57937415	-	9787	23.2584	-4.64085	1.22663	1.7964e-06	1.25709e-05	Down
GJA10	Gap junction protein alpha 10	NC_030816.1	47649491	47651208	-	1718	11.4572	-4.65583	2.04516	5.34036e-05	0.000286577	Down
GPR135	G protein-coupled receptor 135	NC_030817.1	31487801	31492926	+	5126	26.6556	-4.67775	1.27452	2.49291e-06	1.69999e-05	Down
LOC102188374	Gastric triacylglycerol lipase	NC_030833.1	41117549	41199015	-	81467	23.4372	-4.68211	2.0752	5.46219e-05	0.000292591	Down
SPATA25	Spermatogenesis associated 25	NC_030820.1	74153087	74154926	-	1840	23.5235	-4.6928	1.65677	1.83982e-05	0.000108296	Down
TSNAXIP1	Translin associated factor X interacting protein 1	NC_030825.1	36587104	36598381	+	11278	22.2908	-4.73423	1.63659	1.61177e-05	9.59541e-05	Down
MSMB	Microseminoprotein beta	NC_030835.1	1702803	1713002	+	10200	16.7725	-4.73711	1.75905	2.41526e-05	0.000138643	Down
CSDC2	Cold shock domain containing C2	NC_030812.1	111570909	111585341	+	14433	18.7231	-4.74698	1.77944	2.53088e-05	0.000144608	Down
LOC102187255	Zinc finger protein 546	NC_030825.1	50402362	50414182	+	11821	30.8855	-4.75506	1.56297	1.16697e-05	7.11913e-05	Down
NIPAL4	NIPA like domain containing 4	NC_030814.1	41450860	41467624	-	16765	130.877	-4.81875	0.673579	1.09951e-13	1.99279e-12	Down
OCM2	Oncomodulin 2	NC_030832.1	38812386	38816398	+	4013	18.5955	-4.83005	1.68758	1.68585e-05	9.99934e-05	Down
LOC108637536	Lymphocyte antigen 6E-like	NC_030821.1	80426956	80434419	-	7464	14.4057	-4.83012	1.52826	8.92198e-06	5.54684e-05	Down
TMEM8C	Transmembrane protein 8B	NC_030818.1	103799839	103811936	-	12098	247.304	-4.8317	0.494209	2.63893e-23	1.09537e-21	Down
PDIA2	Protein disulfide isomerase family A member 2	NC_030832.1	244713	247811	+	3099	10.8498	-4.84743	1.85575	2.72617e-05	0.000154853	Down
LOC102175185	Nicotinamide/nicotinic acid mononucleotide adenylyltransferase 1 pseudogene	NC_030835.1	26438371	26518760	+	80390	31.1533	-4.89982	2.04528	3.91229e-05	0.000215646	Down
NOTUM	Notum, palmitoleoyl-protein carboxylesterase	NC_030826.1	50309003	50316329	+	7327	43.934	-4.91284	1.18714	6.70344e-07	4.97628e-06	Down
ADAMTSL5	ADAMTS like 5	NC_030814.1	66570464	66577394	+	6931	36.9844	-4.94539	0.835189	2.83191e-10	3.36829e-09	Down
MIR146A	MicroRNA mir-146a	NC_030814.1	38521139	38521237	-	99	25.6675	-4.97057	1.33241	2.21398e-06	1.52352e-05	Down
LOC108638592	Phosphatidate cytidylyltransferase, mitochondrial-like	NC_030829.1	57108109	57135735	+	27627	16.3264	-4.97249	1.37074	2.90059e-06	1.95076e-05	Down
LOC102191609	Transmembrane protein 176B-like	NC_030811.1	7283713	7286565	+	2853	28.6614	-4.99473	1.2215	7.94793e-07	5.81932e-06	Down
LOC102180999	Uncharacterized LOC102180999	NC_030812.1	5541603	5555645	-	14043	43.4406	-5.04172	0.735607	9.17495e-13	1.48024e-11	Down
STMN4	Stathmin 4	NC_030815.1	74131103	74154810	-	23708	39.1039	-5.05561	1.35817	2.26752e-06	1.55812e-05	Down
LOC102170520	Vascular non-inflammatory molecule 3-like	NC_030816.1	57984833	57994595	-	9763	12.8661	-5.06839	2.1302	3.69513e-05	0.000205239	Down
LOC102176030	Uncharacterized LOC102176030	NC_030813.1	114139014	114143775	-	4762	12.032	-5.09131	1.41879	3.19121e-06	2.13343e-05	Down
GDPD4	Glycerophosphodiester phosphodiesterase domain containing 4	NC_030822.1	26215247	26306388	+	91142	33.3036	-5.13736	1.42309	3.01219e-06	2.01855e-05	Down
LOC102168284	Tetraspanin-33 pseudogene	NC_030824.1	17388111	17390911	+	2801	8.04657	-5.14827	1.64609	9.04065e-06	5.6144e-05	Down
LOC108637299	Uncharacterized LOC108637299	NC_030819.1	53662663	53667918	-	5256	23.074	-5.17764	1.58524	6.67628e-06	4.24349e-05	Down
LOC108636425	Cuticle collagen 2-like	NC_030814.1	59164224	59181745	+	17522	46.1267	-5.17925	1.36454	1.85826e-06	1.29634e-05	Down
KRT222	Keratin 222	NC_030826.1	40507276	40517043	-	9768	13.9222	-5.23007	1.67904	9.05555e-06	5.62168e-05	Down
KLB	Klotho beta	NC_030813.1	59118763	59150279	+	31517	52.7838	-5.23232	1.16374	2.12843e-07	1.70883e-06	Down
BEND4	BEN domain containing 4	NC_030813.1	61544757	61574269	-	29513	22.6752	-5.25527	1.54338	4.80998e-06	3.12899e-05	Down
LOC108637521	Uncharacterized LOC108637521	NC_030821.1	20527247	20544110	-	16864	52.46	-5.28931	0.718309	2.49073e-14	4.81756e-13	Down
LOC108636219	Uncharacterized LOC108636219	NC_030813.1	59340358	59347006	-	6649	13.1836	-5.3094	2.02981	2.21369e-05	0.000128219	Down
ADAMTSL2	ADAMTS like 2	NC_030818.1	103818733	103854512	+	35780	396.524	-5.33588	0.445818	9.46644e-34	6.83532e-32	Down
LOC108634431	Zinc finger CCHC domain-containing protein 18-like	NW_017189517.1	37932422	37934062	-	1641	15.0796	-5.37376	1.80683	1.13164e-05	6.9205e-05	Down
PRSS45	Putative serine protease 45	NC_030829.1	52760945	52768863	+	7919	10.0413	-5.38729	2.42303	3.85628e-05	0.00021303	Down
SBK2	SH3 domain binding kinase family member 2	NC_030825.1	63739813	63743380	+	3568	28.4244	-5.45999	1.35038	8.96851e-07	6.52403e-06	Down
IQGAP3	IQ motif containing GTPase activating protein 3	NC_030810.1	105819806	105860285	-	40480	21.1031	-5.49056	1.69906	6.47086e-06	4.1246e-05	Down
CLDN11	Claudin 11	NC_030808.1	96537063	96551940	-	14878	34.2761	-5.50052	1.24528	2.73887e-07	2.16716e-06	Down
LOC108636583	Uncharacterized LOC108636583	NC_030815.1	102613131	102616284	+	3154	19.9256	-5.50139	1.62796	4.71014e-06	3.06938e-05	Down
LOC102180164	Tudor domain-containing protein 10-like	NC_030809.1	108244287	108253276	+	8990	11.1557	-5.52629	1.45938	1.77703e-06	1.2447e-05	Down
ACMSD	Aminocarboxymuconate semialdehyde decarboxylase	NC_030809.1	73805814	73869003	+	63190	27.6974	-5.54442	1.38336	9.71116e-07	7.01879e-06	Down
DNASE1L3	Deoxyribonuclease 1L3	NC_030829.1	43036499	43056926	+	20428	26.47	-5.58769	1.67256	4.93554e-06	3.20696e-05	Down
LOC108637675	Uncharacterized LOC108637675	NC_030822.1	36685003	36689127	+	4125	10.0391	-5.65347	1.30352	3.4293e-07	2.66927e-06	Down
LOC102186117	L-gulonolactone oxidase	NC_030815.1	74466218	74490532	+	24315	21.1572	-5.69708	1.46831	1.30656e-06	9.27607e-06	Down
CFI	Complement factor I	NC_030813.1	15922309	15965996	+	43688	30.5187	-5.70968	1.51225	1.70447e-06	1.19723e-05	Down
BRICD5	BRICHOS domain containing 5	NC_030832.1	1647349	1649824	-	2476	19.3289	-5.72787	1.15757	3.33163e-08	2.97949e-07	Down
KATNAL2	Katanin catalytic subunit A1 like 2	NC_030831.1	46946336	46993318	+	46983	25.2899	-5.96074	1.51249	9.68334e-07	7.00319e-06	Down
ZNF597	Zinc finger protein 597	NC_030832.1	2752556	2756942	-	4387	22.4166	-6.01	1.43217	4.47931e-07	3.42833e-06	Down
NPTX1	Neuronal pentraxin 1	NC_030826.1	51422702	51432391	+	9690	98.9744	-6.04964	0.861706	1.79038e-13	3.17574e-12	Down
IQCF6	IQ motif containing F6	NC_030829.1	49166021	49166446	+	426	11.9244	-6.13906	1.77497	2.79014e-06	1.88211e-05	Down
CHST1	Carbohydrate sulfotransferase 1	NC_030822.1	7277482	7296331	+	18850	25.6263	-6.1532	1.47087	4.21327e-07	3.23574e-06	Down
LOC102175585	Coiled-coil domain-containing protein 170	NC_030817.1	26588338	26611159	+	22822	17.9254	-6.23555	1.55047	6.3765e-07	4.74456e-06	Down
SYNPO2L	Synaptopodin 2 like	NC_030835.1	16001212	16010887	+	9676	30.9577	-6.34419	1.39392	1.02695e-07	8.62425e-07	Down
CLCNKA	Chloride voltage-gated channel Ka	NC_030809.1	66130	93207	+	27078	41.4387	-6.34901	1.39089	9.72528e-08	8.18996e-07	Down
LOC106503588	Uncharacterized LOC106503588	NC_030832.1	36333878	36340500	+	6623	25.1902	-6.41316	1.34896	4.34455e-08	3.82443e-07	Down
LOC102184481	Serine protease 44-like	NC_030829.1	52733334	52739707	+	6374	20.8531	-6.44842	1.45304	1.39194e-07	1.14832e-06	Down
IL20	Interleukin 20	NC_030823.1	4014657	4017884	+	3228	18.9907	-6.49015	1.45605	1.24146e-07	1.03329e-06	Down
LOC108634704	Uncharacterized LOC108634704	NW_017189851.1	11462	15858	+	4397	18.8308	-6.62565	1.47059	8.90193e-08	7.5321e-07	Down
LOC106503426	Serine protease 44-like	NC_030829.1	52743472	52748745	+	5274	56.2036	-6.65134	1.00441	1.22822e-12	1.95332e-11	Down
HOXC8	Homeobox C8	NC_030812.1	25758145	25761790	-	3646	34.8537	-6.65564	1.62482	3.43728e-07	2.67283e-06	Down
LOC106501729	IQ domain-containing protein F5-like	NC_030829.1	49124659	49126490	-	1832	27.8461	-6.76723	1.21395	5.40637e-10	6.17525e-09	Down
LOC102170512	60S ribosomal protein L18a pseudogene	NC_030814.1	30056890	30057792	+	903	26.2632	-6.79687	1.0967	1.42871e-11	2.01654e-10	Down
UTS2	Urotensin 2	NC_030823.1	44069998	44076575	+	6578	276.984	-6.87805	0.547845	1.29504e-37	1.19186e-35	Down
C1QTNF9	C1q and TNF related 9	NC_030819.1	52462240	52469963	-	7724	19.2391	-6.90586	1.4821	3.33422e-08	2.98062e-07	Down
LOC108636100	Tigger transposable element-derived protein 1-like	NC_030812.1	37921528	37928767	-	7240	27.284	-6.97044	1.34289	2.74556e-09	2.88374e-08	Down
MAL2	Mal, T cell differentiation protein 2	NC_030821.1	37054286	37083765	+	29480	35.8668	-7.05075	1.18219	3.61279e-11	4.79768e-10	Down
LOC102184696	Uncharacterized LOC102184696	NC_030836.1	43529834	43534929	-	5096	35.9114	-7.05619	1.27787	4.28991e-10	4.98625e-09	Down
LOC102171216	Asparagine synthetase domain-containing protein 1-like	NC_030811.1	7758025	7759272	+	1248	31.304	-7.09576	1.40955	4.67441e-09	4.76264e-08	Down
PAK6	p21 (RAC1) activated kinase 6	NC_030817.1	67176678	67213921	-	37244	56.8054	-7.09934	1.07851	6.99592e-13	1.156e-11	Down
MMEL1	Membrane metalloendopeptidase like 1	NC_030823.1	48763446	48799021	+	35576	31.4681	-7.11963	1.61728	6.64503e-08	5.73265e-07	Down
IGSF1	Immunoglobulin superfamily member 1	NW_017189517.1	2581738	2597458	+	15721	339.855	-7.45381	0.985877	3.11295e-16	7.14039e-15	Down
C17H22orf31	Chromosome 17 C22orf31 homolog	NC_030824.1	2848324	2854804	+	6481	70.5984	-7.58369	1.02327	6.92267e-16	1.52407e-14	Down
DMRTB1	DMRT like family B with proline rich C-terminal 1	NC_030810.1	28020559	28027493	+	6935	5.70492	-7.74647	8.66302	0.000146679	0.000720433	Down
PRSS50	Serine protease 50	NC_030829.1	52800945	52806375	+	5431	81.523	-7.78584	1.2133	4.1838e-13	7.09068e-12	Down
LOC108636073	Uncharacterized LOC108636073	NC_030812.1	109611432	109616040	-	4609	26.2601	-7.83102	1.32553	8.92977e-12	1.28956e-10	Down
LOC106503009	40S ribosomal protein S15a-like	NC_030824.1	66344690	66348682	-	3993	5.21305	-8.97513	5.88816	3.16349e-05	0.000177821	Down
NEFL	Neurofilament light chain	NC_030815.1	71973604	71979307	-	5704	2.38178	-10.8151	10.3333	8.68887e-05	0.000448752	Down
LOC102173738	Alcohol dehydrogenase 4	NC_030813.1	25720055	25760484	+	40430	5.3355	-13.0975	2.79531	3.04638e-09	3.1774e-08	Down
ROPN1	Rhophilin associated tail protein 1	NC_030808.1	68130582	68161671	-	31090	7.65277	-13.2756	3.35271	7.30426e-08	6.26525e-07	Down
PPP1R3A	Protein phosphatase 1 regulatory subunit 3A	NC_030811.1	65654614	65694530	-	39917	3.65345	-13.4145	7.45213	1.75629e-05	0.000103787	Down
RS1	Retinoschisin 1	NW_017189516.1	51411411	51424642	+	13232	1.61524	-13.8727	11.9255	5.86426e-05	0.00031154	Down
LOC102180721	DNA fragmentation factor subunit alpha pseudogene	NC_030833.1	40336365	40345156	-	8792	2.51785	-16.2655	4.41797	5.72798e-07	4.29905e-06	Down
SERPINA14	Serpin peptidase inhibitor, clade A (alpha-1 antiproteinase, antitrypsin), member 14	NC_030828.1	58547980	58581733	-	33754	6.78912	-16.5645	3.49347	3.22524e-08	2.88665e-07	Down
LOC108634602	Uncharacterized LOC108634602	NW_017189663.1	31346	48927	-	17582	6.65765	-17.6709	2.8238	6.32591e-11	8.12669e-10	Down
LOC102189794	Small integral membrane protein 15-like	NC_030826.1	33706271	33707790	+	1520	2.19503	-17.9106	5.80083	2.35865e-06	1.6158e-05	Down
LOC108636720	Uncharacterized LOC108636720	NC_030816.1	23404013	23433685	+	29673	6.01257	-17.9616	3.56309	2.07386e-08	1.91098e-07	Down
LOC108638063	Histo-blood group ABO system transferase 1 pseudogene	NC_030825.1	46485066	46485951	+	886	3.82393	-18.5845	3.91083	6.79557e-08	5.85657e-07	Down
LOC108635351	Sialic acid-binding Ig-like lectin 5	NW_017214165.1	9829	14148	+	4320	2.78363	-18.7405	4.19773	1.61379e-07	1.31588e-06	Down
SLC6A1	Solute carrier family 6 member 1	NC_030829.1	55028449	55068017	+	39569	13.1596	-19.1477	2.41548	1.03234e-15	2.23984e-14	Down
LOC102171358	Oocyte-secreted protein 1	NC_030822.1	406579	416067	-	9489	4.63896	-20.1914	3.06483	1.58527e-11	2.21938e-10	Down
LOC106503109	Inactive serine/threonine-protein kinase TEX14	NC_030825.1	47345564	47353768	-	8205	6.80775	-20.5119	3.46092	7.93556e-10	8.9056e-09	Down
LOC102178221	Alpha-N-acetylgalactosaminide alpha-2,6-sialyltransferase 6 pseudogene	NC_030829.1	12453443	12454379	-	937	3.24022	-20.633	3.91693	1.77927e-08	1.65241e-07	Down
LOC102181939	Exocyst complex component 1-like	NC_030813.1	71799143	71815045	+	15903	5.37629	-20.6393	3.02719	3.63537e-12	5.48629e-11	Down
LOC102180409	Olfactory receptor 51I2-like	NC_030822.1	34333254	34334202	-	949	4.14783	-20.9229	3.60556	1.5976e-09	1.73145e-08	Down
FKBP6	FKBP prolyl isomerase family member 6	NC_030832.1	33579516	33602448	-	22933	10.9481	-21.1291	2.27504	7.58142e-21	2.57952e-19	Down
DRD1	Dopamine receptor D1	NC_030817.1	95514212	95518301	-	4090	5.21597	-21.2609	2.68925	1.21127e-15	2.6129e-14	Down
PRKAG3	Protein kinase AMP-activated non-catalytic subunit gamma 3	NC_030809.1	29002647	29011842	+	9196	6.03771	-21.3921	2.83285	1.90052e-14	3.71186e-13	Down
PALMD	Palmdelphin	NC_030810.1	76916229	76974832	+	58604	13.9233	-23.1725	1.85526	3.57982e-36	3.02212e-34	Down
LOC102182615	Hemoglobin subunit beta-like	NC_030822.1	34126021	34127233	-	1213	6.67685	-23.1757	3.04408	1.07813e-14	2.16745e-13	Down
C2H1orf234	Testis expressed 46 (TEX46)	NC_030809.1	6114063	6116456	-	2394	4.02071	-24.7873	4.32605	2.63437e-09	2.77604e-08	Down
LOC102176905	Bcl-2-like protein 1	NC_030822.1	26518940	26519629	+	690	3.78578	-26.0769	3.61891	1.83378e-13	3.24964e-12	Down
HMX3	H6 family homeobox 3	NC_030833.1	9099008	9101028	-	2021	1.6896	-28.4295	6.99782	5.24929e-07	3.96896e-06	Down
PRRT1	Proline rich transmembrane protein 1	NC_030830.1	22713881	22718129	-	4249	2.80289	-41.7987	3.77684	9.51668e-30	5.7448e-28	Down
