# Supplementary material for: Capsular polysaccharide of Mycoplasma mycoides subsp. capri contributes to phenotypic diversity promoting distinctive immune responses
Source: PLoS Pathog. 2025 Dec 12;21(12):e1013386. doi: 10.1371/journal.ppat.1013386 (PMC12716728; doi:10.1371/journal.ppat.1013386)
Supplement: S5 Table — (XLSX) [file ppat.1013386.s018.xlsx]

## Sheet: S5-KEGG pathway-6h glf vs GM12
S5 Table. Functional analysis associated with immune response of 246 DEGs in GM12::YCpMmyc1.1-Δglf for 6 hours.
Category	Term	Count	System	Rich factor	% (involve genes/total genes)	PValue	log10 p value	Genes	List Total	Pop Hits	Pop Total	Fold Enrichment	Bonferroni	Benjamini	FDR
KEGG_PATHWAY	chx04622:RIG-I-like receptor signaling pathway	21	5.Immune system	0.196262	9.85915	6.88728e-20	19.162	108636617, 102189600, 108634976, 100860845, 108636616, 102169982, 100860873, 102181595, 108636620, 108636632, 102183188, 108636634, 108636623, 108636612, 108633243, 108635455, 102183820, 102178068, 108633271, 102172585, 106503773	102	107	9365	18.0195	1.04687e-17	1.04687e-17	9.29783e-18
KEGG_PATHWAY	chx04060:Cytokine-cytokine receptor interaction	22	3.Signaling molecules and interaction	0.0648968	10.3286	5.37355e-11	10.2697	100860815, 108636617, 108634976, 102187477, 100860845, 102179032, 108636616, 100860873, 102181595, 108636620, 108636632, 108636634, 102183199, 108636623, 108636612, 108633243, 108635455, 108635411, 102179308, 102178068, 108633271, 102173335	102	339	9365	5.95841	8.16781e-09	2.7226e-09	2.4181e-09
KEGG_PATHWAY	chx04630:JAK-STAT signaling pathway	17	3.Signal transduction	0.0813397	7.98122	6.40883e-10	9.19322	100860815, 108636617, 108634976, 102187477, 100860845, 108636616, 102181595, 108636620, 108636632, 108636634, 102183199, 108636623, 108636612, 108633243, 108635455, 102178068, 108633271	102	209	9365	7.4681	9.74142e-08	1.94828e-08	1.73038e-08
KEGG_PATHWAY	chx04623:Cytosolic DNA-sensing pathway	9	5.Immune system	0.108434	4.22535	2.80195e-06	5.55254	102172181, 100860873, 102181595, 108636632, 108636634, 102168464, 102172585, 106503773, 108633243	102	83	9365	9.95571	0.000425806	5.22794e-05	4.64323e-05
KEGG_PATHWAY	chx04621:NOD-like receptor signaling pathway	12	5.Immune system	0.0674157	5.6338	3.09549e-06	5.50927	102186893, 102186299, 102174264, 102173810, 102181595, 108636632, 108636634, 106503773, 108633243, 102170144, 102190983, 102181554	102	178	9365	6.18969	0.000470404	5.22794e-05	4.64323e-05
KEGG_PATHWAY	chx04217:Necroptosis	10	4.Cell growth and death	0.0598802	4.69484	7.53695e-05	4.1228	100860815, 102172181, 102171521, 102181595, 108636632, 108636634, 102168464, 102173335, 108633243, 108635411	102	167	9365	5.49783	0.0113912	0.00114562	0.00101749
KEGG_PATHWAY	chx04620:Toll-like receptor signaling pathway	8	5.Immune system	0.0714286	3.75587	0.000197702	3.70399	100860845, 100860873, 102181595, 108636632, 108636634, 102171227, 106503773, 108633243	102	112	9365	6.55812	0.0296065	0.00231159	0.00205305
KEGG_PATHWAY	chx04650:Natural killer cell mediated cytotoxicity	8	5.Immune system	0.0509554	3.75587	0.00149905	2.82418	100860815, 102185892, 102181595, 108636632, 108636634, 102173335, 108633243, 108635411	102	157	9365	4.67841	0.203897	0.0151904	0.0134914
KEGG_PATHWAY	chx04668:TNF signaling pathway	6	3.Signal transduction	0.047619	2.8169	0.0115452	1.9376	102172181, 100860873, 102181595, 108636632, 108636634, 108633243	102	126	9365	4.37208	0.828827	0.0835652	0.0742191
