# Supplementary material for: Capsular polysaccharide of Mycoplasma mycoides subsp. capri contributes to phenotypic diversity promoting distinctive immune responses
Source: PLoS Pathog. 2025 Dec 12;21(12):e1013386. doi: 10.1371/journal.ppat.1013386 (PMC12716728; doi:10.1371/journal.ppat.1013386)
Supplement: S6 Table — (XLSX) [file ppat.1013386.s019.xlsx]

## Sheet: S6-KEGG pathway-16h glf vs GM12
S6 Table. Functional analysis associated with immune response of 748 DEGs in GM12::YCpMmyc1.1-Δglf for 16 hours.
Category	Term	Count	%	System	Rich factor	PValue	log10 p value	Genes	List Total	Pop Hits	Pop Total	Fold Enrichment	Bonferroni	Benjamini	FDR
KEGG_PATHWAY	chx04060:Cytokine-cytokine receptor interaction	29	7.61155	3.Signaling molecules and interaction	0.0855457	2.1629e-11	10.665	100860815, 100860814, 102187477, 102179590, 108636625, 102187274, 100861248, 102180880, 100860873, 108636620, 102183199, 102180665, 102188865, 108638246, 102171053, 102178068, 102173335, 100860845, 102174969, 108636616, 102190717, 108636634, 102183089, 108633243, 102174690, 102172335, 102190981, 102170772, 102170310	175	339	9365	4.57792	5.12605e-09	5.12606e-09	4.58534e-09
KEGG_PATHWAY	chx04061:Viral protein interaction with cytokine and cytokine receptor	15	3.93701	3.Signaling molecules and interaction	0.15	3.81048e-09	8.41902	102179590, 102174969, 102187274, 102180880, 102190717, 100860873, 102183089, 102188865, 108638246, 102171053, 102174690, 102190981, 102173335, 102170772, 102170310	175	100	9365	8.02714	9.03084e-07	4.51542e-07	4.03911e-07
KEGG_PATHWAY	chx04622:RIG-I-like receptor signaling pathway	13	3.41207	5.Immune system	0.121495	6.20152e-07	6.2075	102189600, 100860845, 108636625, 108636616, 102169982, 100860873, 108636620, 102183188, 108636634, 108633243, 102183820, 102178068, 106503773	175	107	9365	6.50174	0.000146965	3.21776e-05	2.87833e-05
KEGG_PATHWAY	chx04620:Toll-like receptor signaling pathway	12	3.14961	5.Immune system	0.107143	6.86178e-06	5.16356	102171053, 100860845, 102179590, 102180880, 100860873, 108636634, 102171227, 106503773, 108633243, 102170772, 102190301, 108638246	175	112	9365	5.73367	0.00162493	0.00024257	0.000216982
KEGG_PATHWAY	chx04062:Chemokine signaling pathway	14	3.67454	5.Immune system	0.0744681	4.60558e-05	4.33672	102179590, 102174969, 102187274, 102180880, 102190717, 100860873, 108638246, 102171053, 102174690, 102186081, 102190981, 102170772, 102190301, 102170310	175	188	9365	3.98511	0.0108561	0.000992293	0.000887621
KEGG_PATHWAY	chx04630:JAK-STAT signaling pathway	14	3.67454	3.Signal transduction	0.0669856	0.000135435	3.86827	100860815, 100860814, 102187477, 100860845, 108636625, 108636616, 100861248, 108636620, 108636634, 102183089, 102183199, 108633243, 102178068, 102190301	175	209	9365	3.58469	0.0315905	0.00246908	0.00220863
KEGG_PATHWAY	chx04657:IL-17 signaling pathway	9	2.3622	5.Immune system	0.0967742	0.000321292	3.4931	100860815, 100860814, 102187477, 102172040, 100860873, 102191570, 102170620, 102179454, 102170893	175	93	9365	5.1788	0.0733307	0.00507642	0.00454093
KEGG_PATHWAY	chx04621:NOD-like receptor signaling pathway	11	2.88714	5.Immune system	0.0617978	0.00175607	2.75546	102173295, 102186893, 102186299, 102174264, 108636634, 106503773, 108633243, 102170144, 102190983, 102181554, 102190301	175	178	9365	3.30706	0.340686	0.023486	0.0210085
KEGG_PATHWAY	chx04148:Efferocytosis	9	2.3622	4.Transport and catabolism	0.054878	0.0113194	1.94618	102181799, 102187279, 102169417, 102191759, 102187274, 102186813, 102187545, 102175678, 102190036	175	164	9365	2.93676	0.93266	0.116639	0.104336
KEGG_PATHWAY	chx04217:Necroptosis	9	2.3622	4.Cell growth and death	0.0538922	0.0125303	1.90204	100860815, 102172181, 102171521, 108636634, 102168464, 102191069, 102173335, 108633243, 102190301	175	167	9365	2.884	0.949635	0.121679	0.108844
KEGG_PATHWAY	chx04659:Th17 cell differentiation	7	1.83727	5.Immune system	0.0666667	0.0133651	1.87403	100860815, 100860814, 102172385, 102182888, 100861248, 102183089, 102183199	175	105	9365	3.56762	0.958782	0.121828	0.108977
KEGG_PATHWAY	chx04658:Th1 and Th2 cell differentiation	6	1.5748	5.Immune system	0.0681818	0.0237574	1.6242	100860815, 100860814, 102187477, 102172385, 100860845, 102183089	175	88	9365	3.6487	0.996649	0.175953	0.157393
KEGG_PATHWAY	chx04668:TNF signaling pathway	7	1.83727	3.Signal transduction	0.0555556	0.0298508	1.52504	102190798, 102172181, 100861171, 100860873, 108636634, 108633243, 102170893	175	126	9365	2.97302	0.99924	0.208078	0.186129
KEGG_PATHWAY	chx04672:Intestinal immune network for IgA production	4	1.04987	5.Immune system	0.0888889	0.0506653	1.29529	100860814, 102172335, 102176714, 102183089	175	45	9365	4.75683	0.999996	0.333546	0.298362
KEGG_PATHWAY	chx04151:PI3K-Akt signaling pathway	12	3.14961	3.Signal transduction	0.0325203	0.0824552	1.08378	100860814, 102169417, 102179273, 102191085, 102186081, 108636634, 102183089, 102179454, 102180167, 102191301, 108633243, 102169798	175	369	9365	1.7403	1	0.500281	0.447509
