# Supplementary material for: Capsular polysaccharide of Mycoplasma mycoides subsp. capri contributes to phenotypic diversity promoting distinctive immune responses
Source: PLoS Pathog. 2025 Dec 12;21(12):e1013386. doi: 10.1371/journal.ppat.1013386 (PMC12716728; doi:10.1371/journal.ppat.1013386)
Supplement: S7 Table — (XLSX) [file ppat.1013386.s020.xlsx]

## Sheet: S7-host-pathogen interactions
S7 Table. Interaction of bovine PBMCs with mycoplasma strains in different growth conditions
Temperature	38.5°C	41.0°C	Adjusted p value
	No stimulation	No stimulation	0.0091 (**)
	GM12 in high nutrient	GM12 in high nutrient	0.0009 (***)
	GM12 in low nutrient	GM12 in low nutrient	<0.0001 (****)
Starvation condition at different temperature
	Condition		Adjusted p value
38.5°C	No stimulation vs GM12 in high nutrient		ns (0.3736)
	No stimulation vs GM12 in low nutrient		0.0003 (***)
	GM12 in high nutrient vs GM12 in low nutrient		0.0009 (***)
41.0°C	No stimulation vs GM12 in high nutrient		ns (0.7642)
	No stimulation vs GM12 in low nutrient		0.0002 (***)
	GM12 in high nutrient vs GM12 in low nutrient		0.0003 (***)
Tukey’s multiple comparisons test: RM one-way ANOVA
