# Supplementary material for: Capsular polysaccharide of Mycoplasma mycoides subsp. capri contributes to phenotypic diversity promoting distinctive immune responses
Source: PLoS Pathog. 2025 Dec 12;21(12):e1013386. doi: 10.1371/journal.ppat.1013386 (PMC12716728; doi:10.1371/journal.ppat.1013386)
Supplement: S8 Table — (XLSX) [file ppat.1013386.s021.xlsx]

## Sheet: S8-Mmc strains
S8 Table. Mycoplasma strains used in this study
Mycoplasma strains	Description	References
GM12	Wild-type strain, highly virulent, causes septicaemia	1
GM12::YCpMmyc1.1	Engineered parental strain [GM12 with an integrated yeast centromeric plasmid (YCp)], virulent	2
GM12::YCpMmyc1.1-Δ68	Fully attenuated GM12 strain that has a capsule	3
GM12::YCpMmyc1.1-Δglf	Capsule-deficient GM12 strain, mildly attenuated	4
GM12::YCpMmyc1.1-mCherry	mCherry-expressing Mmc strain	This study
M. capricolum subsp. capricolum ∆RE	The mutant free of restriction enzyme-coding genes, recipient cells	2
PG3	Isolated from goat in Turkey in 1950	5
95010	Isolated from goat in France in 1995	5
7730	Isolated from goat in France in 1994	5
My-I	Isolated from goat in Croatia in 1986	5
80/93	Isolated from goat in Spain in 1994	5
IVB-X	unknown	5
G1313.94	Isolated from barbary sheep in Germany in 1994	5
References
1	DaMassa, A.J., Wakenell, P.S. & Brooks, D.L. Mycoplasmas of goats and sheep. J Vet Diagn Invest 4, 101-113 (1992).
2	Lartigue, C. et al. Creating bacterial strains from genomes that have been cloned and engineered in yeast. Science 325, 1693-1696 (2009).
3	Jores, J. et al. Removal of a Subset of Non-essential Genes Fully Attenuates a Highly Virulent Mycoplasma Strain. Front Microbiol 10, 664 (2019).
4	Schieck, E. et al. Galactofuranose in Mycoplasma mycoides is important for membrane integrity and conceals adhesins but does not contribute to serum resistance. Mol Microbiol 99, 55-70 (2016).
5	Hill, V. et al. Minimalistic mycoplasmas harbor different functional toxin-antitoxin systems. PLoS Genet 17, e1009365 (2021).
