# Supplementary material for: Capsular polysaccharide of Mycoplasma mycoides subsp. capri contributes to phenotypic diversity promoting distinctive immune responses
Source: PLoS Pathog. 2025 Dec 12;21(12):e1013386. doi: 10.1371/journal.ppat.1013386 (PMC12716728; doi:10.1371/journal.ppat.1013386)
Supplement: S9 Table — (XLSX) [file ppat.1013386.s022.xlsx]

## Sheet: S9-Mmc culture medium
S9 Table. Medium used in this study
SP-5 medium (pH7.5); High nutrient
Base for 100 mL (adjusted pH to 7.5 by 1 M NaOH)
- Mycoplasma broth base	0.35 g
- Bacto Tryptone	1 g
- Bacto Peptone	0.53 g
- H2O	60 mL
- Agar noble, if necessary	1g
Supplement for 100 mL (filtered through a 0.45 μM)
- 20% glucose	2.5 mL
- 10X CMRL	5 mL
- Yeast extract solution	3.5 mL
- 2% TC yeastolate	10 mL
- Heat inactivated fetal bovine serum	17 mL
- 1% Phenol red	0.2 mL
- 7.5% sodium bicarbonate	1.46 mL
- 200 mM L-glutamine	0.5 mL
- Ampicillin 100 mg/mL	0.1 mL
Modified Hayflick medium (pH8.0); High nutrient
Base for 100 mL (adjusted pH to 8 by 1 M NaOH)
- PPLO	2 g
- H2O	73.2 mL
- Agar noble, if necessary	1g
Supplement for 100 mL (filtered through a 0.45 μM)
- Heat inactivated horse serum	20 mL
- Yeast extract solution	3.5 mL
- Isovitalex©	0.5 mL
- Glucose 50%	1.0 mL
- 1% Phenol red	0.4 mL
- Ampicillin 100 mg/mL	0.1 mL
Modified Hayflick medium (pH8.0); Low nutrient
Base for 100 mL (adjusted pH to 8 by 1 M NaOH)
- PPLO	2 g
- H2O	91 mL
- Agar noble, if necessary	1g
Supplement for 100 mL (filtered through a 0.45 μM)
- Heat inactivated horse serum	5 mL
- Yeast extract solution	3.5 mL
- 1% Phenol red	0.4 mL
- Ampicillin 100 mg/mL	0.1 mL
- NaCl	0.3375 g
