# Supplementary material for: Capsular polysaccharide of Mycoplasma mycoides subsp. capri contributes to phenotypic diversity promoting distinctive immune responses
Source: PLoS Pathog. 2025 Dec 12;21(12):e1013386. doi: 10.1371/journal.ppat.1013386 (PMC12716728; doi:10.1371/journal.ppat.1013386)
Supplement: S10 Table — (XLSX) [file ppat.1013386.s023.xlsx]

## Sheet: S10-Primers
S10 Table. Oligonucleotide primers used in this study
Primer name	Sequence (5’ → 3’)	Product size (bp)	References
(Gene name/Locus)
CORE6w50bpA_LacZ_forw	CATTTGCTTTTAATAAAAACACTACTTAATAGAGAAAGGAAATATAAGATCTtagg GATAACAGGGTAATACGGATTA		This study
CORE6w50bpB_LacZ_rev	CGAACGACCGAGCGCAGCGATAAAGTCCGTATAATTGTGTAAAATTATTAGCCAGCCATTACGCTCGT		This study
3'Kan_forw	CTGATGATGCATGGTTACTCACC		This study
3'Kan_50bpA_LacZ_rev	AGATCTTATATTTCCTTTCTCTATTAAGTAGTGTTTTTATTAAAAGCAAATGCAGTATAGCGACCAGCATTC		This study
mCherry_50bpA_lacZ_forw	CATTTGCTTTTAATAAAAACACTACTTAATAGAGAAAGGAAATATAAGATCTATGGTATCAAAAGGAGAAGAAG		This study
mCherry_50bpB_lacZ_rev	CGAACGACCGAGCGCAGCGATAAAGTCCGTATAATTGTGTAAAATTATTATTATTTATATAGTTCATCCATACC		This study
CORE3-Ura-DG2-F	GATCCACGAATAACCACCATTTG		This study
New_LacZ_downstream	CGATAAAGTCCGTATAATTGTG		This study
New_LacZ_upstream	AGATCTGACGCAATTTATTTGG		This study
glf_F(glf/MMCAP1_0814)	ACGTTGTGCAGGCAAAAATTG	278	This study
glf_R(glf/MMCAP1_0814)	TGGCACTCTTGCAAATACTGA
rpoA_F(rpoA/MMCAP1_0645)	ACCAGCATAAACAGGTCCTTGA	205	1
rpoA_R(rpoA/MMCAP1_0645)	AACTCCCGGAGCAAGTGTTT
ftsZ_F(ftsZ/MMCAP1_0522)	TACCTCCTCCCATTCCAGCA	118	1
ftsZ_R(ftsZ/MMCAP1_0522)	GGAGCTGGAGGAAATCCTGA
gyrB_F(gyrB/MMCAP1_0006)	AGCTGTTAGAACACGTCCTGG	300	This study
gyrB_R(gyrB/MMCAP1_0006)	ACCCCATGAAGACCACCAGA
Reference
1	Wagner, T.M. et al. Extracellular vesicles of minimalistic Mollicutes as mediators of immune modulation and horizontal gene transfer. Commun Biol 8, 674 (2025).
