# Supplementary material for: Capsular polysaccharide of Mycoplasma mycoides subsp. capri contributes to phenotypic diversity promoting distinctive immune responses
Source: PLoS Pathog. 2025 Dec 12;21(12):e1013386. doi: 10.1371/journal.ppat.1013386 (PMC12716728; doi:10.1371/journal.ppat.1013386)
Supplement: S11 Table — (XLSX) [file ppat.1013386.s024.xlsx]

## Sheet: S11-Antibody list
S11 Table. Antibodies used in the study
Antibody	Host/isotype	Clone	Dilution	Source	Identifier
Anti-CD14	Mouse/IgM	CAM66A	undiluted	Kingfisher Biotech	Cat# WS0565B-100
Anti-MHC-I	Mouse/IgG2b	B5C	1:40	Kingfisher Biotech	Cat# WS0503B-100
Anti-MHC-II	Mouse/IgG2a	H42A	1:40	Kingfisher Biotech	Cat# WS0557B-100
Anti-CD25	Mouse/IgG1	CACT116A	1:40	Kingfisher Biotech	Cat# WS0533B-100
Anti-CD335	Mouse/IgG1	EC1.1	1:20	Bio-Rad	Cat# MCA5933GA
Anti-WC1-FITC	Mouse/IgG1	19.19	undiluted	Bio-Rad	Cat# MCA2222F
Anti-CD11b-AF647	Mouse/IgG2b	CC126	undiluted	Bio-Rad	Cat# MCA1425A647
Anti-CD14	Mouse/IgG1	CAM36A	1:800	Kingfisher Biotech	Cat# WS0565B-100
Anti-mouse IgG2a-Super Bright 436	Rat/IgG1	m2a-15F8	1:20	ThermoFisher	Cat# 62-4210-82
Anti-mouse IgG2a-Super Bright 780	Rat/IgG1	m2a-15F8	1:40	ThermoFisher	Cat# 78-4210-82
Anti-mouse IgG3-PE-Cy5	Goat/IgG		1:200	SouthernBiotech	Cat# 1100-13
Anti-mouse IgG2b-APC-Cy7	Goat/IgG		1:400	SouthernBiotech	Cat# 1090-19
Anti-mouse IgG2b-PE-Cy7	Goat/IgG		1:250	SouthernBiotech	Cat# 1090-17
Anti-mouse IgG1-PE-Cy7	Rat/IgG	RMG1-1	1:640	BioLegend	Cat# 406614
Anti-mouse IgG1-Brilliant Violet 421	Rat/IgG	RMG1-1	1:80	BioLegend	Cat# 406616
Anti-mouse IgM-BV786	Rat/IgG2a	R6-60.2	1:100	BD Bioscience	Cat# 564028
Others				Source	Identifier
Zenon™ Mouse IgG1 Labeling Kit, AF546				ThermoFisher	Cat# Z25004
Zenon™ Mouse IgG1 Labeling Kit, AF647				ThermoFisher	Cat# Z25008
AF532 Antibody Labeling Kit				ThermoFisher	Cat# A20182
Zenon™ Mouse IgG1 Labeling Kit, AF700				ThermoFisher	Cat# Z25011
LIVE/DEAD™ Fixable Yellow Dead Cell Stain Kit, for 405 nm				ThermoFisher	Cat# L34968
Brefeldin A Solution (1000X)				ThermoFisher	Cat# 00-4506-51
